# Supplementary material for: Longitudinal markers of cerebral amyloid angiopathy and related inflammation in rTg-DI rats
Source: Sci Rep. 2024 Apr 10;14:8441. doi: 10.1038/s41598-024-59013-7 (PMC11006668; doi:10.1038/s41598-024-59013-7)
Supplement: Supplementary file 2 — Supplementary Information 2. [file 41598_2024_59013_MOESM2_ESM.xlsx]

## Sheet: S1
4M rTg-DI Cortex Differentially Expressed Proteins
Protein Accession ID	Gene	Description	Expression Ratio	p value
A0A0G2JX83	RT1-Bb	Protein LOC688090 (Fragment)	155.824	0.000331617
Q9QZK5	Htra1	Serine protease HTRA1	66.7749	0.00113101
A0A0G2K2T6	Ilf3	Interleukin enhancer-binding factor 3	49.8317	0.0153768
P20673	Asl	Argininosuccinate lyase	38.2703	0.0377507
M0R7B4	LOC684828	Protein LOC684828	19.2088	2.44438e-05
B2RYB8	Itgb2	Integrin beta	10.6119	0.024492
A0A0G2K5P7	Csad	Cysteine sulfinic acid decarboxylase	8.32941	0.0266789
A0A0G2QC62		Uncharacterized protein	8.15892	0.0310435
A0A0G2QC56	Coro2a	Coronin	6.27744	0.00686333
Q5U206	Calml3	Calmodulin-like protein 3	6.14805	0.0468241
Q64602	Aadat	Kynurenine/alpha-aminoadipate aminotransferase, mitochondrial	5.46137	0.0223801
P62912	Rpl32	60S ribosomal protein L32	5.43341	0.00217225
Q3ZB99	Tjp2	Protein Tjp2	5.33439	0.0293892
G3V849	Dlgap1	Discs, large (Drosophila) homolog-associated protein 1, isoform CRA_a	4.7812	0.0180089
B2RYQ8	Rpl36a	60S ribosomal protein L36a	4.56665	0.00864103
P07150	Anxa1	Annexin A1	4.3089	0.0146259
P47819	Gfap	Glial fibrillary acidic protein	3.67874	1.97302e-05
G3V6I9	Rpl26	60S ribosomal protein L26	3.57969	0.00978414
M0RBF1	C3	Complement C3	3.33357	0.0436348
D3ZD11	Spcs2	Protein Spcs2	3.28244	0.0224276
P08592	App	Amyloid beta A4 protein	3.2763	0.00016852
G3V746	Grin2b	Glutamate receptor ionotropic, NMDA 2B	3.25124	0.0419227
B2RYN1	Fn3krp	Fructosamine-3-kinase-related protein	3.2114	0.00959006
D3ZT16	Map6d1	Protein Map6d1	2.69139	0.0379378
A0A0A0MXW3	H2afz	Histone H2A	2.63663	0.00879834
F1M0L7	Anxa3	Annexin	2.59482	0.00283925
D3ZZR3	Ctss	Cathepsin S	2.474	0.0345733
A0A0G2JZX5	Iqsec2	Protein Iqsec2	2.4611	0.0375026
A0A0G2K151	Apoe	Apolipoprotein E	2.40623	0.00524786
Q9R1T5	Aspa	Aspartoacylase	2.3666	0.0269589
A0A0H2UHQ1	Rpl17	60S ribosomal protein L17	2.12511	0.0364928
P15865	Hist1h1e	Histone H1.4	2.11925	0.0348984
P15791	Camk2d	Calcium/calmodulin-dependent protein kinase type II subunit delta	2.07254	0.0375699
Q5M860	Arhgdib	Protein Arhgdib	2.05359	0.0317396
Q9QYU4	Crym	Ketimine reductase mu-crystallin	1.93558	0.00760382
D3ZBN0	Hist1h1b	Histone H1.5	1.90005	0.048227
P60881-2	Snap25	Isoform 2 of Synaptosomal-associated protein 25	1.89554	0.0127037
P43278	H1f0	Histone H1.0	1.85052	0.0217213
Q3B8Q2	Eif4a3	Eukaryotic initiation factor 4A-III	1.75179	0.0461644
P14841	Cst3	Cystatin-C	1.66781	0.00952697
P23965	Eci1	Enoyl-CoA delta isomerase 1, mitochondrial	1.56374	0.0425169
G3V836	Clu	Clusterin	1.55599	0.0311274
Significantly Reduced Proteins
A9UMV7	Uqcr11	Protein LOC686442	0.636393	0.0400188
O35458	Slc32a1	Vesicular inhibitory amino acid transporter	0.626348	0.0220536
A0A0G2JZA2	Grpel1	GrpE protein homolog	0.623739	0.00491415
O35346	Ptk2	Focal adhesion kinase 1	0.619002	0.0118631
G3V774	Fbxo2	F-box only protein 2	0.616618	0.0408912
D4A4Q4	Ociad2	Protein Ociad2	0.605096	0.0391565
A0A0G2K0P8	Slc44a1	CDW92 antigen, isoform CRA_b	0.598066	0.0312349
B1WBM0	Cd9	Tetraspanin	0.590757	0.0326872
F1LSR8	Cacna2d3	Voltage-dependent calcium channel subunit alpha-2/delta-3	0.575965	0.0284049
F1LQP9	Tnpo1	Protein Tnpo1	0.572776	0.00369078
A0A0H2UI15	Clec2l	C-type lectin domain family 2 member L	0.476824	0.0170171
D3ZYM7	LOC102550385	Protein Lyrm4	0.473328	0.0400049
D3ZZP2	Rab39a	Protein Rab39a	0.473009	0.0486888
D4AAR7	Ccdc136	Protein Ccdc136	0.449468	0.0499762
E9PSK7	Mapk8ip3	Protein Mapk8ip3	0.42756	0.0135444
Q32KK2	Arsa	Arylsulfatase A	0.3965	0.0497535
F1LS01	Pcdh9	Protein Pcdh9	0.395028	0.0112965
D4ABK7	Hnrnph3	Heterogeneous nuclear ribonucleoprotein H3 (2H9) (Predicted), isoform CRA_c	0.381517	0.0316186
Q5BJN5	Chchd4	Mitochondrial intermembrane space import and assembly protein 40	0.377986	0.0368619
P20611	Acp2	Lysosomal acid phosphatase	0.346138	0.023769
Q6IMX7	Hspbp1	Hsp70-binding protein 1	0.320463	0.0125059
D3ZUC9	Oxsr1	Oxidative-stress responsive 1 (Predicted)	0.318487	0.00903905
G3V8Y0	Gng13	Protein Gng13	0.304752	0.0196191
M0RBJ0	Gng2	Guanine nucleotide-binding protein subunit gamma	0.2997	0.0302544
O08816	Wasl	Neural Wiskott-Aldrich syndrome protein	0.257273	0.0212611
F1M863	Ppfia4	Liprin-alpha-4	0.223085	0.0163987
F2Z3T8		Guanine nucleotide-binding protein subunit gamma (Fragment)	0.208254	0.0273742
D3ZUM4	Glb1	Beta-galactosidase	0.176278	0.03741
Q63450	Camk1	Calcium/calmodulin-dependent protein kinase type 1	0.145426	0.0163961
P97526	Nf1	Neurofibromin	0.0994779	0.0182919
A0A0G2JXP3	Nedd4l	Protein Nedd4l	0.0724599	0.0460563
Q9QZG1	Slc22a23	Solute carrier family 22 member 23	0.0539656	0.0494897
Q4V8C3	Eml1	Echinoderm microtubule-associated protein-like 1	0.0483479	0.0190932
D3ZYI0	Gca	Grancalcin (Predicted)	0.0345926	0.0495119
D3Z9J8	Sat2	Sodium-coupled neutral amino acid transporter 2	0.00263556	0.0246207
