# Supplementary material for: Longitudinal markers of cerebral amyloid angiopathy and related inflammation in rTg-DI rats
Source: Sci Rep. 2024 Apr 10;14:8441. doi: 10.1038/s41598-024-59013-7 (PMC11006668; doi:10.1038/s41598-024-59013-7)
Supplement: Supplementary file 3 — Supplementary Information 3. [file 41598_2024_59013_MOESM3_ESM.xlsx]

## Sheet: S2
4M rTg-DI Hippocampus Differentially Expressed Proteins
Protein Accession ID	Gene	Description	Expression Ratio	p value
F7FJQ3	Npc2	Niemann Pick type C2	121.891	0.0049897
Q6IN33	Rcan1	Calcipressin-1	118.712	0.0272839
F1M6V6	Spock1	Protein Spock1	95.6169	0.00453675
P05942	S100a4	Protein S100-A4	39.397	9.119e-05
D3ZZR3	Ctss	Cathepsin S	34.7587	0.0117792
B2RYB8	Itgb2	Integrin beta	33.5301	0.00261984
P47819-2	Gfap	Isoform 2 of Glial fibrillary acidic protein	18.6233	0.000955651
Q9QZK5	Htra1	Serine protease HTRA1	15.3782	1.65936e-05
A0A0G2K014	Lcp1	Protein Lcp1	9.21403	0.0333474
A0A0G2K9I6	Cp	Ceruloplasmin	8.22063	0.0242128
P07150	Anxa1	Annexin A1	5.95118	0.00338962
P08592	App	Amyloid beta A4 protein	4.85797	4.80278e-11
A0A0G2K946	Spock2	Protein Spock2	3.80073	0.0194988
P47819	Gfap	Glial fibrillary acidic protein	2.96991	1.81351e-08
F1M0L7	Anxa3	Annexin	2.88852	9.52571e-08
G3V8V1	Grn	Granulin, isoform CRA_c	2.76033	0.0409
P54645	Prkaa1	5'-AMP-activated protein kinase catalytic subunit alpha-1	2.68573	0.0455913
P07151	B2m	Beta-2-microglobulin	2.65582	0.000478871
G3V6J7	Zfp238	Zinc finger and BTB domain-containing protein 18	2.64262	0.0370221
Q6P0K8	Jup	Junction plakoglobin	2.51752	0.0461674
A0A0G2K151	Apoe	Apolipoprotein E	2.44478	2.90419e-08
Q6AXR4	Hexb	Beta-hexosaminidase subunit beta	2.34557	0.0060661
F1LR18	Arhgap39	Rho GTPase-activating protein 39	2.32314	0.0419869
Q9WU49	Carhsp1	Calcium-regulated heat stable protein 1	2.32189	0.0352363
G3V6T7	Pdia4	Protein disulfide-isomerase A4	2.25606	0.0174369
G3V913	Hspb1	Heat shock 27kDa protein 1	2.19969	3.6861e-06
Q5U2N0	Ctps2	CTP synthase 2	2.169	0.0401061
Q5M860	Arhgdib	Protein Arhgdib	2.16101	0.00117434
P05506	Mtnd3	NADH-ubiquinone oxidoreductase chain 3	2.14745	0.00807249
D3ZZN3	Acss1	Acetyl-coenzyme A synthetase	2.14566	0.014616
F1LNX7	Tssc1	Protein TSSC1	2.14107	0.0282773
P14841	Cst3	Cystatin-C	2.11855	1.5305e-07
A0A0G2K7K9	Camsap2	Protein Camsap2	2.11401	0.0210848
A0A0G2K2P5	Tjp1	Protein Tjp1	2.11286	0.00534961
B4F7A5	Cd99	Cd99 protein	1.99657	0.0237386
D3ZGF1	Cd44	CD44 antigen	1.95206	0.0227518
G3V836	Clu	Clusterin	1.92771	0.000371692
P04903	Gsta2	Glutathione S-transferase alpha-2	1.83245	0.0309084
Q5XFX0	Tagln2	Transgelin-2	1.82012	0.00882989
D3ZTB5	S100a13	Protein S100a13	1.81203	0.0114392
A0A0G2JX93	Stat1	Signal transducer and activator of transcription	1.75826	0.0234094
B6DYP8	Gsta1	Glutathione S-transferase	1.71265	1.69355e-06
Q9JHW0	Psmb7	Proteasome subunit beta type-7	1.66746	0.0263607
P47863	Aqp4	Aquaporin-4	1.64548	1.93785e-06
M0R4S2	Apod	Apolipoprotein D	1.64371	0.021248
P37397	Cnn3	Calponin-3	1.6328	0.00185367
F1LPA6	Padi2	Peptidyl arginine deiminase, type II, isoform CRA_a	1.6175	0.000107355
P52759	Hrsp12	Ribonuclease UK114	1.61357	5.89685e-06
P62997	Tra2b	Transformer-2 protein homolog beta	1.60848	0.0156273
Q07936	Anxa2	Annexin A2	1.58991	0.0460407
Q64620	Ppp6c	Serine/threonine-protein phosphatase 6 catalytic subunit	1.57629	0.0369539
D3ZNK1	Mtx3	Protein Mtx3	1.57461	0.0431634
G3V927	Dlgap4	Discs, large homolog-associated protein 4 (Drosophila)	1.56869	0.0493697
Q1M168	Atcay	Caytaxin	1.56102	0.0177627
Significantly Reduced Proteins
A5I9F0	Ptprk	Protein Ptprk	0.632997	0.0325838
F7ENH8	Hdac2	Histone deacetylase	0.603626	0.0279314
F7EWN2	MGC94891	Protein MGC94891	0.557459	0.0093921
E9PU13	Snx4	Protein Snx4	0.546082	0.0454287
Q63486	Rraga	Ras-related GTP-binding protein A	0.543383	0.03058
Q99JE4	Rasgrf2	Ras-specific guanine nucleotide-releasing factor 2	0.538688	0.0466249
P19491	Gria2	Glutamate receptor 2	0.513239	0.0152105
A0A0H2UHB3	Car4	Carbonic anhydrase 4	0.502802	0.0231276
G3V8V0	Arl2	ADP-ribosylation factor-like 2, isoform CRA_a	0.436599	0.0485567
Q3B8P4	Dcps	Decapping enzyme, scavenger	0.402673	0.0382031
Q80WD1	Rtn4rl2	Reticulon-4 receptor-like 2	0.344489	0.00887017
F1LZJ4	Hyi	Hydroxypyruvate isomerase	0.324396	0.034941
P54759	Epha7	Ephrin type-A receptor 7	0.287502	0.0373703
F1M6W2	Ermp1	Endoplasmic reticulum metallopeptidase 1	0.281897	0.00410784
Q7TQ77	Hook3	Ac1288	0.230859	0.00397915
D3ZEH3	Sec61a2	Protein Sec61a2	0.202392	0.0136017
B5DFJ4	Vps18	Protein Vps18	0.202051	0.00842875
O55004	Rnase4	Ribonuclease 4	0.127575	0.0378076
D4A3V4	Rnf214	Protein Rnf214	0.0563443	0.0495152
D4A6D8	Lrrtm1	Leucine-rich repeat transmembrane neuronal protein 1	0.0399642	0.0166663
D3ZRD3	Pde6d	Phosphodiesterase 6D, cGMP-specific, rod, delta (Predicted), isoform CRA_a	0.0117648	0.0380666
Q923Z2	Tpm1	Tropomyosin 1, alpha, isoform CRA_a	0.00926983	0.0321375
Q64319	Slc3a1	Neutral and basic amino acid transport protein rBAT	0.00264148	0.0221091
