# Supplementary material for: Longitudinal markers of cerebral amyloid angiopathy and related inflammation in rTg-DI rats
Source: Sci Rep. 2024 Apr 10;14:8441. doi: 10.1038/s41598-024-59013-7 (PMC11006668; doi:10.1038/s41598-024-59013-7)
Supplement: Supplementary file 4 — Supplementary Information 4. [file 41598_2024_59013_MOESM4_ESM.xlsx]

## Sheet: S3
4M rTg-DI Thalamus Differentially Expressed Proteins
Protein Accession ID	Gene	Description	Expression Ratio	p value
P62329	Tmsb4x	Thymosin beta-4	625.615	0.0198465
B0BMZ1	RGD1305587	Protein RGD1305587	357.746	0.00816181
B2RYS9	Trmt112	Protein Trmt112	330.692	0.0316151
D3ZZV1	Pam16	Mitochondrial import inner membrane translocase subunit TIM16	239.682	0.00153309
Q9JK11-3	Rtn4	Isoform 3 of Reticulon-4	176.595	0.00419593
Q6AYQ4	Tmem109	Transmembrane protein 109	154.051	0.0151067
A0A0H2UHM0	Vps28	Vacuolar protein sorting 28 (Yeast) (Predicted), isoform CRA_c	115.635	4.24686e-05
B5DFN3	Uqcc2	Ubiquinol-cytochrome-c reductase complex assembly factor 2	96.1444	0.0191369
Q9NQR8	Ndufaf4	NADH dehydrogenase [ubiquinone] 1 alpha subcomplex assembly factor 4	95.6931	0.0310227
Q5PQN7	Lzic	Protein LZIC	86.5315	0.0288752
Q6IUR5	Nenf	Neudesin	83.052	0.0242226
B2GUX7	Creg1	Cellular repressor of E1A-stimulated genes (Predicted), isoform CRA_b	74.8437	0.0239267
D3ZUD3	Wipf2	Protein Wipf2	56.0405	0.0389858
Q63524	Tmed2	Transmembrane emp24 domain-containing protein 2	55.0751	0.0125378
D3ZY47	RGD1559896	Protein RGD1559896	54.8394	0.00236833
P47819-2	Gfap	Isoform 2 of Glial fibrillary acidic protein	52.3829	0.0246955
D3ZZR3	Ctss	Cathepsin S	49.0186	0.0494591
D3ZGY2	Otud6b	Protein Otud6b	48.1615	0.00873101
D4A383	Ttyh3	Protein tweety homolog	47.4998	0.0192637
Q5RJK8	Acbd6	Acyl-CoA-binding domain-containing protein 6	43.8223	0.000973316
P51607	Renbp	N-acylglucosamine 2-epimerase	42.374	0.0106207
Q66H09	Ttc1	Protein Ttc1	37.7609	0.0239493
Q505I9	Epn2	Epsin 2	36.7024	0.00335424
Q10758	Krt8	Keratin, type II cytoskeletal 8	36.5778	0.0108367
F1LR60	Apba1	Amyloid beta (A4) protein-binding, family A, member 1, isoform CRA_a	34.676	0.00211182
D3ZGQ1	Tor1aip1	Torsin A interacting protein 1, isoform CRA_b	31.525	0.0103152
P04094	Penk	Proenkephalin-A	31.4067	0.0176521
Q925D6	Map2k6	Mitogen-activated protein kinase kinase 6	31.1424	0.000645475
Q5XIE0	Anp32e	Acidic leucine-rich nuclear phosphoprotein 32 family member E	30.0987	0.0262527
Q2THW7	Zdhhc5	Palmitoyltransferase ZDHHC5	27.6218	0.00412748
Q6P7P5	Bzw1	Basic leucine zipper and W2 domain-containing protein 1	25.9114	0.0141973
B2GV38	Ubl4a	Ubiquitin-like protein 4A	22.4852	8.0901e-05
Q157S1	Crtc1	CREB-regulated transcription coactivator 1	21.8993	0.000310747
P04903	Gsta2	Glutathione S-transferase alpha-2	21.8891	0.0163047
A0A0G2K1N3	Hmbs	Porphobilinogen deaminase	21.5738	0.0406074
D3ZTG3	Fam171b	Protein Fam171b	21.4732	0.0375042
F1M4H5	Nova2	Protein Nova2	19.7852	0.02378
P63249	Pkia	cAMP-dependent protein kinase inhibitor alpha	18.446	0.0384641
Q6AYF4	Itgb6	Integrin beta-6	16.5128	0.000246305
F1LPH3	Pam	Peptidyl-glycine alpha-amidating monooxygenase	15.466	0.0100456
A0A0G2JWK8	Ewsr1	Protein Ewsr1	14.9216	0.0148343
F7FJQ3	Npc2	Niemann Pick type C2	14.1498	0.0116243
D3ZT71	Bcl2l13	Protein Bcl2l13	14.0626	0.0294757
M0R7B4	LOC684828	Protein LOC684828	13.875	0.0042471
A0A0G2JX79	Ssr1	Translocon-associated protein subunit alpha	12.6845	0.0334943
D3ZU52	Cops7b	COP9 (Constitutive photomorphogenic) homolog, subunit 7b (Arabidopsis thaliana) (Predicted), isoform CRA_b	11.6388	0.0300598
Q9JI56	Snap29	SNAP-29 protein	11.5745	0.000294761
F1LVR0	Iglon5	Protein Iglon5	11.1895	0.00740487
G3V8Y0	Gng13	Protein Gng13	10.8911	0.00856164
P97603	Neo1	Neogenin (Fragment)	9.68557	0.0112582
Q9QZK5	Htra1	Serine protease HTRA1	8.22232	0.0143252
Q6IFV1	Krt14	Keratin, type I cytoskeletal 14	8.14968	0.0103344
D4A053	Shroom2	Protein Shroom2	7.90945	0.026411
A0A0G2JVM2	Mia3	Protein Mia3	7.16145	0.025127
Q6MG48	Prrc2a	Protein PRRC2A	7.06281	0.0176525
Q5RJZ6	Scoc	Short coiled-coil protein	6.80477	0.0142083
Q5XIJ6	Babam1	BRISC and BRCA1-A complex member 1	6.76548	0.0295437
Q6IFV3	Krt15	Keratin, type I cytoskeletal 15	6.58218	0.000956087
A0A0G2K7X3	Nucks1	Nuclear ubiquitous casein and cyclin-dependent kinase substrate 1	6.55839	0.0366526
G3V913	Hspb1	Heat shock 27kDa protein 1	6.49854	0.0418959
D4AC38	Ago1	Protein Ago1	6.41984	0.0265394
A0A0G2K654	LOC684681	Protein LOC684681	6.40341	0.00266393
P08592	App	Amyloid beta A4 protein	6.39203	0.00450413
Q5U3Y8	Btf3	Transcription factor BTF3	5.92751	0.00267053
Q4FZU2	Krt6a	Keratin, type II cytoskeletal 6A	5.56665	0.0229936
F1LPS3	Nolc1	Nucleolar and coiled-body phosphoprotein 1	5.56264	0.0272839
Q569C0	Tmem100	Transmembrane protein 100	5.55689	0.0158643
Q6DGG9	Camlg	Calcium modulating ligand	5.51647	0.046637
D4A7U6	Lsm3	LSM3 homolog, U6 small nuclear RNA associated (S. cerevisiae) (Predicted)	5.50091	0.0267717
Q6TEK3	Vkorc1l1	Vitamin K epoxide reductase complex subunit 1-like protein 1	5.43614	0.0114989
D4AE02	Fam98b	Protein Fam98b	5.40484	0.0444056
D3ZH41	Ckap4	Cytoskeleton-associated protein 4 (Predicted)	5.384	0.00159053
F1M6V6	Spock1	Protein Spock1	5.36261	0.0377736
D4A305	Ccdc58	Coiled-coil domain containing 58 (Predicted), isoform CRA_c	5.26319	0.0265321
A0A0G2JX93	Stat1	Signal transducer and activator of transcription	4.91464	0.00747807
G3V6T7	Pdia4	Protein disulfide-isomerase A4	4.75706	0.0193893
D4A6P1	Sez6l2	Protein Sez6l2	4.68988	0.00224905
B2RYQ5	Erh	Enhancer of rudimentary homolog	4.49048	0.00148904
Q5U2X6	Ccdc47	Coiled-coil domain-containing protein 47	4.4891	0.0180224
P21571	Atp5j	ATP synthase-coupling factor 6, mitochondrial	4.45995	0.0261564
Q63475	Ptprn2	Receptor-type tyrosine-protein phosphatase N2	4.38778	0.0172668
Q99068	Lrpap1	Alpha-2-macroglobulin receptor-associated protein	4.32947	0.00896708
Q6IFU9	Krt16	Protein Krt16	4.22421	0.0319532
D3ZYM7	LOC102550385	Protein Lyrm4	4.11642	0.0184977
Q6AY20	M6pr	Cation-dependent mannose-6-phosphate receptor	4.11136	0.0135835
F1LT41	Vti1a	Vesicle transport through interaction with t-SNAREs homolog 1A	4.00046	0.0331312
Q63396	Sub1	Activated RNA polymerase II transcriptional coactivator p15	3.98368	0.00593002
A0A0G2JST3	Krt1	Keratin, type II cytoskeletal 1	3.97531	0.0359392
M0R531	Faim2	Protein lifeguard 2	3.97449	0.039448
P16975	Sparc	SPARC	3.83983	0.0277177
A0A0G2K151	Apoe	Apolipoprotein E	3.79457	0.0177888
D4A9L2	Srsf1	Protein Srsf1	3.70189	0.00516546
G3V836	Clu	Clusterin	3.68732	0.00498417
B2RYX0	Naca	Naca protein	3.62682	0.00312347
Q498U4	Sarnp	SAP domain-containing ribonucleoprotein	3.49564	0.00453878
Q6PCU8	Ndufv3	NADH dehydrogenase [ubiquinone] flavoprotein 3, mitochondrial	3.4822	0.0228195
B0BNJ5	Edf1	Endothelial differentiation-related factor 1	3.29685	0.0302079
P06214	Alad	Delta-aminolevulinic acid dehydratase	3.28995	0.00710013
P63326	Rps10	40S ribosomal protein S10	3.2869	0.000365185
O35165	Gosr2	Golgi SNAP receptor complex member 2	3.23117	0.0381089
Q91ZW1	Tfam	Transcription factor A, mitochondrial	3.2278	0.0193128
P47819	Gfap	Glial fibrillary acidic protein	3.21762	0.000650334
Q6AYK1	Rnps1	RNA-binding protein with serine-rich domain 1	3.14103	0.0336123
A0A0G2JSR6	Gng7	Guanine nucleotide-binding protein subunit gamma	3.12224	0.0158393
P58775	Tpm2	Tropomyosin beta chain	3.09075	0.00692947
Q06C60	Bola1	BolA-like 1 (E. coli) (Predicted)	3.07579	0.0206921
F7EMB2	RGD1304704	Protein RGD1304704	3.07437	0.0480855
D3Z9I1	Coa3	Protein Coa3	3.06211	0.0167641
Q6P9V7	Psme1	Proteasome (Prosome, macropain) activator subunit 1	3.03982	0.00523005
B4F795	Slc44a2	Choline transporter-like protein 2	3.03812	0.0158184
Q5M860	Arhgdib	Protein Arhgdib	2.9985	0.0156119
F1LMW7	Marcks	Myristoylated alanine-rich C-kinase substrate	2.98186	0.0431259
D3ZC89	Fam114a2	Protein Fam114a2	2.97568	0.045638
G3V8W9	Tstd3	Protein Tstd3	2.91341	0.0158616
A0A0G2K0M8	Ncam1	Neural cell adhesion molecule 1	2.91326	0.0217874
Q6MGC4	Pfdn6	H2-K region expressed gene 2, rat orthologue	2.91041	0.00442122
A0A096MK54	Synm	Protein Synm	2.77692	0.00208978
Q6AY58	Bcap31	B-cell receptor-associated protein 31	2.73296	0.00755283
G3V6S3	Calu	Calumenin	2.73227	0.0486177
P52759	Hrsp12	Ribonuclease UK114	2.71124	0.00757694
D3ZTB5	S100a13	Protein S100a13	2.7069	0.0144095
B2RZD1	Sec61b	Protein Sec61b	2.69671	0.00765229
M0RBL8	Tceal6	Protein Tceal3	2.69643	0.0181081
P60881-2	Snap25	Isoform 2 of Synaptosomal-associated protein 25	2.68197	0.00949007
A0JN25	Mapt	Microtubule-associated protein	2.66226	0.0057837
Q5PPG6	Nap1l5	Nucleosome assembly protein 1-like 5	2.66147	0.0229725
Q9WU49	Carhsp1	Calcium-regulated heat stable protein 1	2.61288	0.0126328
Q62703	Rcn2	Reticulocalbin-2	2.60521	0.0280988
P19332-3	Mapt	Isoform Tau-C of Microtubule-associated protein tau	2.60338	0.0170692
D4ADD7	Glrx5	Glutaredoxin 5 homolog (S. cerevisiae) (Predicted), isoform CRA_b	2.59792	0.0154203
B5DF55	Stam	Protein Stam	2.59315	0.0024093
Q5XI72	Eif4h	Eukaryotic translation initiation factor 4H	2.58367	0.0150483
M0RBJ0	Gng2	Guanine nucleotide-binding protein subunit gamma	2.56113	0.0202136
F1LZJ4	Hyi	Hydroxypyruvate isomerase	2.53661	0.0261901
O35977	Gfra2	Glial cell line derived neurotrophic factor family receptor alpha 2	2.48302	0.0190523
Q9EST6	Anp32b	Acidic leucine-rich nuclear phosphoprotein 32 family member B	2.47316	0.0078897
D4AAL4	Adgrl3	Protein Adgrl3	2.47292	0.0369488
Q62829	Pak3	Serine/threonine-protein kinase PAK 3	2.46641	0.0366934
G3V6L9	Fkbp3	Peptidyl-prolyl cis-trans isomerase	2.46502	0.00546792
P61459	Pcbd1	Pterin-4-alpha-carbinolamine dehydratase	2.46227	0.0312314
B0BMX3	S100a16	Protein S100a16	2.45678	0.00179666
F1LNY0	Hprt1	Hypoxanthine-guanine phosphoribosyltransferase	2.44923	0.00360713
D4A7U1	Zyx	Protein Zyx	2.41066	0.00684578
B4F7E2	Arsb	Arylsulfatase B	2.40001	0.0220482
M0R809	Gng4	Guanine nucleotide-binding protein subunit gamma	2.37881	0.0219517
Q9WVJ4	Synj2bp	Synaptojanin-2-binding protein	2.36794	0.0138101
E9PSJ4	Spag9	Protein Spag9	2.35615	0.0114992
M0RDC5	Dbi	Acyl-CoA-binding protein	2.30364	0.009025
M0R5N4	Pfdn4	Prefoldin subunit 4	2.28793	0.00745482
P54900	Scn2b	Sodium channel subunit beta-2	2.272	0.0312743
Q9Z1W6	Mtdh	Protein LYRIC	2.26769	0.0275961
A0A0H2UI38	LOC100910336	Protein LOC100910336	2.26409	0.000286703
Q8R1R5	Cd99l2	CD99 antigen-like protein 2	2.2517	0.00816088
A0A0G2JUT1	Cadm1	Protein Cadm1	2.24585	0.0229409
D3ZU54	Denr	Density-regulated protein	2.24029	0.0172809
B2GUV5	Atp6v1g1	ATPase, H transporting, lysosomal V1 subunit G1	2.21175	0.00209995
P14841	Cst3	Cystatin-C	2.18752	0.00586585
Q5U2Z3	Nap1l4	Nucleosome assembly protein 1-like 4	2.17036	0.000315696
A0A0G2JTH4	Cd47	Leukocyte surface antigen CD47	2.15858	0.0242977
P04631	S100b	Protein S100-B	2.15662	0.0119998
D4A4D5	LOC498555	Protein LOC100362751	2.15555	0.0220732
A0A0G2JU96	Ahnak	Protein Ahnak	2.15406	0.0164214
P19944	Rplp1	60S acidic ribosomal protein P1	2.14914	0.02614
A0A0H2UHH5	Krt75	Keratin, type II cytoskeletal 75	2.14788	0.020683
B4F7A1	Lyrm7	Complex III assembly factor LYRM7	2.1459	0.04083
Q6J4I0	Ppp1r1b	Protein phosphatase 1 regulatory subunit 1B	2.14336	0.0353642
Q03344	Atpif1	ATPase inhibitor, mitochondrial	2.1101	0.0204343
Q62785	Pdap1	28 kDa heat- and acid-stable phosphoprotein	2.11002	0.0163969
A0A0G2JXK7	Fbxo7	F-box only protein 7	2.10795	0.0372067
P10960	Psap	Sulfated glycoprotein 1	2.10577	0.0168508
B5DFN4	Pfdn5	Prefoldin 5 (Predicted), isoform CRA_a	2.10424	0.00642167
O08838	Amph	Amphiphysin	2.09722	0.025039
Q63362	Ndufa5	NADH dehydrogenase [ubiquinone] 1 alpha subcomplex subunit 5	2.09395	0.0089592
A0A0G2JSU4	Ndrg2	N-myc downstream regulated gene 2, isoform CRA_b	2.09137	0.0279543
P62859	Rps28	40S ribosomal protein S28	2.0857	0.00677403
G3V9C1	Kcnip4	Kv channel-interacting protein 4	2.08454	0.0464456
Q9WUC4	Atox1	Copper transport protein ATOX1	2.08427	0.00772097
P07895	Sod2	Superoxide dismutase [Mn], mitochondrial	2.07387	0.00480409
Q6PCT3	Tpd52l2	Tumor protein D54	2.06107	0.00834934
B0BNM9	GLTP	Glycolipid transfer protein	2.05798	0.0447063
A0A0G2JY82	Scamp1	Secretory carrier-associated membrane protein 1	2.0554	0.0108657
Q9Z0W5	Pacsin1	Protein kinase C and casein kinase substrate in neurons protein 1	2.04505	0.00694169
B4F7A5	Cd99	Cd99 protein	2.04437	0.021788
G3V912	Tmx4	Protein Tmx4	2.0407	0.0361549
P15865	Hist1h1e	Histone H1.4	2.03502	0.00010125
B1WC34	Prkcsh	Protein Prkcsh	2.03065	0.00977112
Q5U318	Pea15	Astrocytic phosphoprotein PEA-15	2.0194	0.0308154
B2RYS0	Cox7a2	Cox7a2 protein	2.01916	0.0225872
A0A0G2K5X6	Ntrk2	Tyrosine-protein kinase receptor	2.0186	0.00253348
P04785	P4hb	Protein disulfide-isomerase	2.01524	0.0125292
A0A0G2JZA2	Grpel1	GrpE protein homolog	2.01113	0.00385091
P0C0A9	Svip	Small VCP/p97-interacting protein	1.99213	0.0391788
P11762	Lgals1	Galectin-1	1.9834	0.0058243
F7EL36	Anp32a	Acidic leucine-rich nuclear phosphoprotein 32 family member A	1.98311	0.0250875
P21670	Psma4	Proteasome subunit alpha type-4	1.97868	0.0272484
Q6PDU1	Srsf2	Serine/arginine-rich splicing factor 2	1.97145	0.000914462
P50503	St13	Hsc70-interacting protein	1.97135	0.0128237
G3V8U9	Psmb4	Proteasome subunit beta type	1.96682	0.000384074
O88775	Emb	Embigin	1.95619	0.0358172
Q5BJP3	Ufm1	Ubiquitin-fold modifier 1	1.94984	0.0037876
D3ZKD9	Mapt	Microtubule-associated protein	1.94675	0.00614783
G3V7X5	Sparcl1	SPARC-like 1 (Mast9, hevin), isoform CRA_a	1.94144	0.0230602
Q566R0	Them4	Acyl-coenzyme A thioesterase THEM4	1.92946	0.0399664
Q5U3Z5	Bri3bp	Bri3 binding protein	1.92775	0.0138732
P07171	Calb1	Calbindin	1.92533	0.0384168
A0A0G2K8T0	Asah1	Acid ceramidase	1.92291	0.021039
F1M0L7	Anxa3	Annexin	1.91131	0.0116875
D3ZF11	Lamtor5	Hepatitis B virus x interacting protein (Predicted), isoform CRA_a	1.90425	0.0186812
A0A0G2KAZ7	Hnrnpdl	Heterogeneous nuclear ribonucleoprotein D-like	1.89261	0.000818588
D4A2G9	Ranbp1	Protein Ranbp1	1.89171	0.0135734
P22831	Synpr	Synaptoporin	1.8892	0.0118523
A0A0H2UHF6	Arl6ip5	PRA1 family protein 3	1.8858	0.0388648
A0A0G2JZZ4	Selm	Protein Selm	1.88346	0.0292872
Q9JJP9	Ubqln1	Ubiquilin-1	1.87921	0.0204825
D4A4Q4	Ociad2	Protein Ociad2	1.87674	0.0440816
D4A4P3	Ndufb3	Protein LOC100361144	1.87659	0.00210263
Q5PPN5	Tppp3	Tubulin polymerization-promoting protein family member 3	1.87453	0.00522219
D4AAE9	Cisd2	Protein Cisd2	1.87365	0.00961253
Q4KLF8	Arpc5	Actin-related protein 2/3 complex subunit 5	1.87311	0.0100515
F1MAQ5	Map2	Microtubule-associated protein	1.87252	0.00397899
A0A0G2JUC7	Dctn2	Dynactin subunit 2	1.8687	0.0168144
Q63083	Nucb1	Nucleobindin-1	1.86362	0.0202111
P97710	Sirpa	Tyrosine-protein phosphatase non-receptor type substrate 1	1.86052	0.0151767
A0A0G2K872	Cadm3	Cell adhesion molecule 3	1.85914	0.0210515
D3ZX38	Pfdn1	Prefoldin 1 (Predicted)	1.85577	0.026966
A0A0G2K0T6	Sncg	Gamma-synuclein	1.85158	0.0414282
A0A0G2JSQ1	Sncb	Beta-synuclein	1.85136	0.033028
A0A0G2K4G3	Nedd8	NEDD8	1.85104	0.0305128
A0A0G2K0W9	Psma7	Proteasome subunit alpha type	1.85095	0.00551446
Q5RJR8	Lrrc59	Leucine-rich repeat-containing protein 59	1.85056	0.0135138
A0A0G2JXG3	Tmem30a	Cell cycle control protein 50A	1.84868	0.0171693
Q923W4	Hdgfrp3	Hepatoma-derived growth factor-related protein 3	1.84312	0.0341811
G3V7S0	Folh1	Folate hydrolase	1.84311	0.00228415
D4ADF5	Pdcd5	Protein LOC100912106	1.83461	0.0492876
O88321	Psmd4	Antisecretory factor	1.82113	1.86082e-05
A0A0G2JVB6	Stx12	Syntaxin-12	1.82108	0.023162
Q5PQK2	Fus	Fusion, derived from t(1216) malignant liposarcoma (Human)	1.80677	0.0179652
A0A0F7RQJ6	Ddt	D-dopachrome decarboxylase	1.79819	0.0234223
A0A0G2K350	Napg	Protein Napg	1.79784	0.0185688
P04218	Cd200	OX-2 membrane glycoprotein	1.79358	0.0429661
F7ESM5	Nit1	Nitrilase 1, isoform CRA_a	1.78871	0.00853192
G3V644	Ndufv3	NADH dehydrogenase (Ubiquinone) flavoprotein 3-like, isoform CRA_a	1.78845	0.0460101
O08839	Bin1	Myc box-dependent-interacting protein 1	1.7842	0.0308108
D4A7N1	Chchd6	MICOS complex subunit Mic25	1.76843	0.0122279
P18421	Psmb1	Proteasome subunit beta type-1	1.7643	0.00449585
F1M4R7	Cspg5	Chondroitin sulfate proteoglycan 5	1.76101	0.0184584
Q6MG49	Bag6	Large proline-rich protein BAG6	1.7517	0.0329704
F1LNY3	Ncam1	Neural cell adhesion molecule 1	1.74909	0.019313
Q6AYK3	Isyna1	Inositol-3-phosphate synthase 1	1.74489	0.02599
B0BN81	Rps5	40S ribosomal protein S5	1.74378	0.000721755
P07936	Gap43	Neuromodulin	1.73998	0.033732
B0BN18	Pfdn2	Prefoldin subunit 2	1.73865	0.00386313
P62078	Timm8b	Mitochondrial import inner membrane translocase subunit Tim8 B	1.73259	0.0250795
P32089	Slc25a1	Tricarboxylate transport protein, mitochondrial	1.72933	0.0408195
P08082	Cltb	Clathrin light chain B	1.72874	0.0100985
P13084	Npm1	Nucleophosmin	1.7193	0.00967952
Q8VIL3	Zwint	ZW10 interactor	1.71624	0.00169126
Q05175	Basp1	Brain acid soluble protein 1	1.71459	0.0212592
Q6PDW1	Rps12	40S ribosomal protein S12	1.70652	9.69056e-05
Q6P791	Lamtor1	Ragulator complex protein LAMTOR1	1.70638	0.0352115
F1M9N7	Agfg1	Arf-GAP domain and FG repeat-containing protein 1	1.70612	0.0193355
P37377	Snca	Alpha-synuclein	1.70398	0.0322665
P62762	Vsnl1	Visinin-like protein 1	1.70129	0.0338489
A0A0G2K464	Scamp5	Secretory carrier membrane protein 5, isoform CRA_a	1.69852	0.019574
Q9Z269	Vapb	Vesicle-associated membrane protein-associated protein B	1.69474	0.000830641
Q62813	Lsamp	Limbic system-associated membrane protein	1.68926	0.0311374
Q7TMZ5	Arl6ip1	ADP-ribosylation factor-like 6 interacting protein 1	1.68885	0.00796554
B5DEN5	Eef1b2	Eukaryotic translation elongation factor 1 beta 2	1.68734	0.0113405
A0A0G2JSZ5	Pdia6	Protein disulfide-isomerase A6	1.67642	0.00340566
Q64548	Rtn1	Reticulon-1	1.67556	0.0106793
Q06645	Atp5g1	ATP synthase F(0) complex subunit C1, mitochondrial	1.67334	0.03219
Q9JJ54	Hnrnpd	Heterogeneous nuclear ribonucleoprotein D0	1.67284	0.00845404
Q63377	Atp1b3	Sodium/potassium-transporting ATPase subunit beta-3	1.66968	0.0138968
D3ZGN2	Cpne5	Copine 5 protein	1.66566	0.0400584
D3ZGL0	Gripap1	GRIP1 associated protein 1, isoform CRA_b	1.66417	0.0276291
G3V964	Ntm	Neurotrimin	1.66245	0.0450575
P26772	Hspe1	10 kDa heat shock protein, mitochondrial	1.66032	0.0155995
A0A0H2UHX1	Rtn3	Reticulon-3	1.65983	0.0317011
D3ZFB6	Prrt2	Proline-rich transmembrane protein 2	1.6571	0.046919
P01015	Agt	Angiotensinogen	1.65532	0.0116264
P62074	Timm10	Mitochondrial import inner membrane translocase subunit Tim10	1.65412	0.00939554
D3ZWT8	Atp5h	ATP synthase subunit d, mitochondrial	1.65264	0.0455984
M0R7F3	Wasf3	Protein Wasf3	1.65206	0.0092846
O35814	Stip1	Stress-induced-phosphoprotein 1	1.64901	0.0248393
O54861	Sort1	Sortilin	1.64887	0.0322502
F1M853	Rrbp1	Protein Rrbp1	1.6453	0.0259214
D4A0T0	Ndufb10	Protein Ndufb10	1.64512	0.0332385
P13383	Ncl	Nucleolin	1.64007	0.0275826
P83732	Rpl24	60S ribosomal protein L24	1.63978	0.0357979
A0A0G2JTF6	Thtpa	Thiamine-triphosphatase	1.63732	0.0440306
P37397	Cnn3	Calponin-3	1.63564	0.0255053
Q5BJU7	Wasf1	Wiskott-Aldrich syndrome protein family member 1	1.6354	0.0352387
Q00981	Uchl1	Ubiquitin carboxyl-terminal hydrolase isozyme L1	1.63452	0.0103698
P13668	Stmn1	Stathmin	1.63224	0.0482332
Q99N27	Snx1	Sorting nexin-1	1.62947	0.00762688
P31044	Pebp1	Phosphatidylethanolamine-binding protein 1	1.6211	0.00290821
P63029	Tpt1	Translationally-controlled tumor protein	1.61965	0.0396372
P50408	Atp6v1f	V-type proton ATPase subunit F	1.61432	0.0371631
B6DYP8	Gsta1	Glutathione S-transferase	1.61385	0.0158497
A0A0G2JZ69	Sptan1	Spectrin alpha chain, non-erythrocytic 1	1.61236	0.0225581
F1LNK0	Map2	Microtubule-associated protein	1.61214	0.044634
O70593	Sgta	Small glutamine-rich tetratricopeptide repeat-containing protein alpha	1.6105	0.0404049
G3V8R2	Ncan	Protein LOC102550316	1.61011	0.0158863
D4AAR7	Ccdc136	Protein Ccdc136	1.60448	0.0212097
Q64548-2	Rtn1	Isoform RTN1-S of Reticulon-1	1.59934	0.0182489
A0A0H2UHV6	Ppp3r1	Calcineurin subunit B type 1	1.59795	0.0476214
P07340	Atp1b1	Sodium/potassium-transporting ATPase subunit beta-1	1.59695	0.0233875
P70580	Pgrmc1	Membrane-associated progesterone receptor component 1	1.5949	0.0491892
Q6P7Q4	Glo1	Lactoylglutathione lyase	1.58882	0.00242451
D3ZKP9	Cacna2d1	Voltage-dependent calcium channel subunit alpha-2/delta-1	1.58773	0.0469476
A0A0G2JSV0	Ndrg2	N-myc downstream regulated gene 2, isoform CRA_a	1.58623	0.0150722
F1LMR7	Dpp6	Dipeptidyl aminopeptidase-like protein 6	1.58542	0.016594
A0A096MIZ1	Palm2	Protein Palm2	1.58285	0.0294219
O35796	C1qbp	Complement component 1 Q subcomponent-binding protein, mitochondrial	1.57709	0.0454499
F1LUV9	Ncam1	Neural cell adhesion molecule 1	1.57604	0.0321324
D4A8X4	Cpe	Carboxypeptidase E	1.5752	0.016472
Q9Z252	Lin7b	Protein lin-7 homolog B	1.57507	0.00419574
P01041	Cstb	Cystatin-B	1.57413	0.0211649
P29419	Atp5i	ATP synthase subunit e, mitochondrial	1.57126	0.0420827
P36201	Crip2	Cysteine-rich protein 2	1.57052	0.00944255
B0K020	Cisd1	CDGSH iron-sulfur domain-containing protein 1	1.56828	0.00429735
P62982	Rps27a	Ubiquitin-40S ribosomal protein S27a	1.56324	0.000335454
Q63228	Gmfb	Glia maturation factor beta	1.56197	0.0137545
P18418	Calr	Calreticulin	1.55901	0.000598903
Q07205	Eif5	Eukaryotic translation initiation factor 5	1.55681	0.00951528
Q76GL9	Slc1a4	Amino acid transporter	1.5523	0.000226055
A0A0G2JYW3	Clta	Clathrin light chain A	1.54905	0.029127
B4F7A3	Lgalsl	Galectin	1.54868	0.0125011
P13852	Prnp	Major prion protein	1.54767	0.00385818
A0A0G2K3Z9		Uncharacterized protein	1.54642	0.0168683
Q5PPJ9	Sh3glb2	Endophilin-B2	1.5431	0.0208204
B4F7C7	Hebp1	Hebp1 protein	1.53805	0.0148468
A0A0G2K6P4	Hmg1l1	Protein Hmg1l1	1.5325	0.0325716
P63025	Vamp3	Vesicle-associated membrane protein 3	1.52844	0.0309618
P19112	Fbp1	Fructose-1,6-bisphosphatase 1	1.51907	0.0311296
P24268	Ctsd	Cathepsin D	1.51653	0.00158732
P47863	Aqp4	Aquaporin-4	1.5163	0.00133082
Q9QX80	Hnrnpab	CArG-binding factor A	1.51445	0.0455643
B0K010	Txndc17	Protein Txndc17	1.51437	0.0142877
F1M8K0	Dag1	Protein Dag1	1.51344	0.0409286
P52555	Erp29	Endoplasmic reticulum resident protein 29	1.51254	0.0222282
D4A3C2	RGD1304884	Protein RGD1304884	1.51161	0.00818416
K7S2S2	Hist2h2aa2	Histone H2A	1.50005	0.0392718
Significantly Reduced Proteins
D3ZBL5	Inpp4a	Type I inositol 3,4-bisphosphate 4-phosphatase	0.668077	0.0278117
B0BMY7	Twf2	Protein Twf2	0.664693	0.0111286
F1LM47	Sucla2	Succinyl-CoA ligase subunit beta	0.664458	0.0115058
P09216	Prkce	Protein kinase C epsilon type	0.664385	0.0124665
F1LU71	Auh	AU RNA binding protein/enoyl-coenzyme A hydratase (Predicted), isoform CRA_a	0.664018	0.00915862
P13471	Rps14	40S ribosomal protein S14	0.662838	0.0230058
F1LRB8	LOC100363915	S-adenosylmethionine synthase	0.661787	0.00234254
A0A0U1RRT8	45175	Septin 6	0.658692	0.00977261
D4A6C5	Arhgap1	Protein Arhgap1	0.654916	0.0181989
A0A0G2JU11	Rapgef2	Rap guanine nucleotide exchange factor 2	0.654009	0.000861912
Q68FQ9	Lancl2	LanC lantibiotic synthetase component C-like 2 (Bacterial)	0.653506	0.0373793
Q5BK63	Ndufa9	NADH dehydrogenase [ubiquinone] 1 alpha subcomplex subunit 9, mitochondrial	0.651473	0.0104645
A1L1J8	Rab5b	Protein Rab5b	0.651082	0.00929351
P11275	Camk2a	Calcium/calmodulin-dependent protein kinase type II subunit alpha	0.649912	0.0184275
Q5U316	Rab35	Ras-related protein Rab-35	0.648616	0.024306
P63319	Prkcg	Protein kinase C gamma type	0.647689	0.0110771
Q5M9F8	Scyl1	N-terminal kinase-like protein	0.647028	0.0194465
B5DFK6	Ap3d1	Adaptor-related protein complex 3, delta 1 subunit, isoform CRA_b	0.64589	0.00919241
Q6AXT5	Rab21	Ras-related protein Rab-21	0.64405	0.00518771
D3ZZ54	Gnb5	Guanine nucleotide-binding protein subunit beta-5	0.643973	0.00865859
A0A0G2K0Q7	Mylk	Protein Mylk	0.643049	0.0206006
Q99JD4	Clasp2	CLIP-associating protein 2	0.641847	0.00132243
A0A096MJM1	Rhog	Protein Rhog (Fragment)	0.636791	0.0331528
O70511	Ank3	Ankyrin-3	0.636772	0.00796722
D3ZDU5	Pfn2	Profilin	0.632476	0.00333887
G3V624	Coro1c	Coronin	0.6311	0.0148104
G3V940	Coro1b	Coronin	0.630584	0.015087
Q6PDU7	Atp5l	ATP synthase subunit g, mitochondrial	0.629256	0.000719875
F1LS98	Prkca	Protein kinase C	0.628619	0.0119754
Q4V8F9	Hsdl2	Hydroxysteroid dehydrogenase-like protein 2	0.628464	0.0196117
O88377	Pip4k2b	Phosphatidylinositol 5-phosphate 4-kinase type-2 beta	0.627887	0.00829462
P97924	Kalrn	Kalirin	0.62561	0.0101878
Q5EB77	Rab18	Ras-related protein Rab-18	0.625565	0.00175913
B2RZ72	Arpc4	Actin related protein 2/3 complex, subunit 4 (Predicted), isoform CRA_a	0.622926	0.00492571
A0A096MJ42	Dlg3	Disks large homolog 3	0.621624	0.00101276
P11506-1	Atp2b2	Isoform WB of Plasma membrane calcium-transporting ATPase 2	0.621102	0.0195507
A0A0G2K401	Pcca	Propionyl-CoA carboxylase alpha chain, mitochondrial	0.620551	0.00948874
P53678	Ap3m2	AP-3 complex subunit mu-2	0.620166	0.0105311
P62890	Rpl30	60S ribosomal protein L30	0.619929	0.00955287
Q62952	Dpysl3	Dihydropyrimidinase-related protein 3	0.61837	0.00928225
Q9QYU2	Tsfm	Elongation factor Ts, mitochondrial	0.610385	0.043615
Q8CFD0	Sfxn5	Sideroflexin-5	0.609293	0.00227375
P49803	Rgs7	Regulator of G-protein signaling 7	0.607993	0.00709531
B0BN30	Mtch1	Mtch1 protein	0.607462	0.00393159
F8WFH6	Fam131b	Protein FAM131B	0.604329	0.017155
F1LPV8	Suclg2	Succinyl-CoA ligase subunit beta	0.599847	0.00956465
P54313	Gnb2	Guanine nucleotide-binding protein G(I)/G(S)/G(T) subunit beta-2	0.598836	0.000793266
D3ZZK3	Epha4	Receptor protein-tyrosine kinase	0.597469	0.0101307
D3Z981	Plxna1	Protein Plxna1	0.597426	0.0249823
P47942	Dpysl2	Dihydropyrimidinase-related protein 2	0.597304	0.000199772
Q5XIJ3	Idh3g	Isocitrate dehydrogenase [NAD] subunit, mitochondrial	0.588557	0.0023504
Q32KK2	Arsa	Arylsulfatase A	0.588218	0.00993863
Q9WVB1	Rab6a	Ras-related protein Rab-6A	0.587424	0.000833035
A0A140TAA1	Igsf8	Immunoglobulin superfamily, member 8	0.587145	5.5156e-05
Q80W83	Ppp2r5b	Protein LOC100909468	0.585188	0.00252776
M0RAP5	Sbf1	Protein Sbf1	0.583938	0.000506406
F1LMC3	Camk2g	Calcium/calmodulin-dependent protein kinase type II subunit gamma	0.58027	0.00315804
D4A5J1	Kbtbd11	Protein Kbtbd11	0.578977	0.0269847
A0A0G2K542	Ugp2	Protein Ugp2	0.578521	0.00350276
P23928	Cryab	Alpha-crystallin B chain	0.578396	0.00544041
P62718	Rpl18a	60S ribosomal protein L18a	0.577832	0.0187582
P81377	Prkar1b	cAMP-dependent protein kinase type I-beta regulatory subunit	0.574222	0.0284689
G3V9U2	Acaa2	3-ketoacyl-CoA thiolase, mitochondrial	0.573574	0.00961878
P03994	Hapln1	Hyaluronan and proteoglycan link protein 1	0.571448	0.00207218
D3Z8I7	Gstt3	Protein Gstt3	0.570741	0.0443162
Q1M168	Atcay	Caytaxin	0.570558	3.90815e-05
P07633	Pccb	Propionyl-CoA carboxylase beta chain, mitochondrial	0.570307	0.018061
F7FHF7	Mfn2	Protein LOC100911485	0.568604	0.045727
Q66H80	Arcn1	Coatomer subunit delta	0.567397	0.0238495
A0A096MIT7	Syn3	Synapsin-3	0.560641	0.00451061
Q499P2	Lta4h	Leukotriene A(4) hydrolase	0.558302	0.00355397
Q9ESW0	Ddb1	DNA damage-binding protein 1	0.554728	0.0203895
F1LYZ8	Ppp1r21	Protein Ppp1r21	0.554603	0.0326978
Q6PDV8	LOC100360057	Protein LOC100360057	0.554567	0.0346306
Q4V7D4	Fam126b	Family with sequence similarity 126, member B	0.546654	0.0302695
D3ZAI6	Nt5dc3	Protein Nt5dc3	0.545265	0.0193141
F1LNT0	Dpysl4	Dihydropyrimidinase-related protein 4	0.545008	0.00395824
F1LVC3	Rab6b	Protein Rab6b	0.544234	9.59831e-05
G3V7V3	Slc27a4	Protein Slc27a4	0.541599	0.00710112
D3ZQD3	Ogdhl	2-oxoglutarate dehydrogenase, mitochondrial	0.539995	0.000413857
P62914	Rpl11	60S ribosomal protein L11	0.536631	0.000847994
B2RYK3	Spr	RCG56371	0.532964	0.0346782
A2VCX1	Tiprl	TIP41-like protein	0.530611	0.033953
Q3MHT2	Nfs1	NFS1 nitrogen fixation 1 homolog (S. cerevisiae)	0.525702	0.0127467
D3ZZP2	Rab39a	Protein Rab39a	0.525621	0.00354679
D4A5I9	Myo6	Protein Myo6	0.522192	0.00869339
Q4V8C2	Zw10	Centromere/kinetochore protein zw10 homolog	0.520803	0.00545118
D3Z8L7	Rras	Ras-related protein R-Ras	0.520563	0.0241757
Q9ES21	Sacm1l	Phosphatidylinositide phosphatase SAC1	0.518906	0.0280178
P62275	Rps29	40S ribosomal protein S29	0.516556	0.0265279
O54783	Chkb	Choline/ethanolamine kinase	0.515758	0.0392281
G3V9N1	Pgam5	RCG21137	0.51217	0.0243492
A0A0G2JZX9	Pde1a	Protein Pde1a	0.509987	0.00149832
A0A0A0MXZ3	D2hgdh	D-2-hydroxyglutarate dehydrogenase, mitochondrial	0.509209	0.0188077
Q5RJN0	Ndufs7	NADH dehydrogenase (Ubiquinone) Fe-S protein 7	0.508628	0.000459996
F1M2K6	Pkp4	Protein Pkp4	0.507285	0.0317172
B2RZB7	Snrpd1	Protein Snrpd1	0.502792	0.0448758
G3V762	Tsta3	Protein Tsta3	0.500118	0.00828016
Q05BA4	Myadm	Myadm protein	0.492432	0.000260231
A0A0G2K9A9	Fbxo41	Protein Fbxo41	0.491371	0.0332474
P29117	Ppif	Peptidyl-prolyl cis-trans isomerase F, mitochondrial	0.490525	0.00372019
B5DF46	Pmm2	Phosphomannomutase	0.490043	0.00493313
F1LMQ3	Psmd8	Protein Psmd8	0.489722	0.00294347
Q6AY63	Nudt5	ADP-sugar pyrophosphatase	0.489076	0.00988778
C0JPT7	Flna	Filamin alpha	0.4861	0.00387893
D4A8L9	Btbd17	Protein Btbd17	0.485546	0.000216355
F1LY09	Actr3b	Protein Actr3b	0.485248	0.0489898
A0A0G2QC56	Coro2a	Coronin	0.476595	0.0200329
D3ZT36	Adam23	Protein Adam23	0.469567	4.02593e-05
F1LNG7	Gna13	Guanine nucleotide-binding protein subunit alpha-13	0.467006	0.0459517
G3V7T8	Dlgap3	Disks large-associated protein 3	0.462076	0.0219571
Q3KRD8	Eif6	Eukaryotic translation initiation factor 6	0.460412	0.00057841
D3ZKG1	Mut	Protein Mut	0.456838	0.0261199
A0A0G2K761	Cul2	Protein Cul2	0.454626	0.0240189
Q5U362	Anxa4	Annexin	0.439004	0.00131605
Q9JLZ1	Glrx3	Glutaredoxin-3	0.433573	0.00259861
D3ZZN4	LOC100362338	Protein LOC100362338	0.426531	0.000953082
Q5BJU0	Rras2	Protein Rras2	0.425553	0.018552
O55171	Acot2	Acyl-coenzyme A thioesterase 2, mitochondrial	0.418546	0.00219963
Q99MI7	Uba3	NEDD8-activating enzyme E1 catalytic subunit	0.412936	0.00444285
A0A0G2K5K3	Nmral1	NmrA-like family domain-containing protein 1	0.400464	0.00093897
A0A0G2JTT4	Rab30	Protein Rab30	0.399327	0.0189131
D4A8C5	Plcb4	Phosphoinositide phospholipase C	0.39676	0.0165891
Q04462	Vars	Valine--tRNA ligase	0.393511	0.00454434
O35889	Mllt4	Afadin	0.393124	5.05297e-05
D3Z9H2	Hapln4	Hyaluronan and proteoglycan link protein 4 (Predicted)	0.391313	0.0102247
Q80U96	Xpo1	Exportin-1	0.389157	0.0274932
M0RCH5	Gnpda1	Glucosamine-6-phosphate isomerase	0.388285	0.007122
A0A0H2UHD9	Ncln	Nicalin	0.385429	0.0184771
Q76IJ9	Elavl3	ELAV-like protein	0.381267	0.0129952
A0A0G2K121	Mlec	Malectin	0.380355	0.0444273
Q5U2Q7	Etf1	Eukaryotic peptide chain release factor subunit 1	0.373339	0.00950355
G3V9G1	Adcy5	Adenylate cyclase 5	0.361042	0.00216018
A0A0G2JU97	Abcc3	Canalicular multispecific organic anion transporter 2	0.343186	0.00424593
A0A0G2JU56	Mark3	MAP/microtubule affinity-regulating kinase 3	0.340495	3.14868e-05
O09032	Elavl4	ELAV-like protein 4	0.340121	0.00551202
Q6PEC0	Nudt2	Bis(5'-nucleosyl)-tetraphosphatase [asymmetrical]	0.328963	0.00898234
F1LX28	Acot11	Protein Acot11	0.328951	0.00818741
Q5U1Z0	Rab3gap2	Rab3 GTPase-activating protein non-catalytic subunit	0.328831	0.00173965
A0A0G2K478	Dguok	Deoxyguanosine kinase (Predicted), isoform CRA_b	0.32689	0.00268786
B2GUZ7	Tbcc	Protein Tbcc	0.318935	0.000366265
Q9Z311	Mecr	Trans-2-enoyl-CoA reductase, mitochondrial	0.318415	0.00308103
G3V6R5	Suox	Sulfite oxidase	0.301015	0.0307392
A0JPQ8	Agmo	Alkylglycerol monooxygenase	0.298685	0.00345382
Q68FX8	Pmpca	Mitochondrial-processing peptidase subunit alpha	0.285506	0.00374809
F1M201	Dhrs7b	Dehydrogenase/reductase (SDR family) member 7B, isoform CRA_c	0.282033	0.0332176
A0A0G2JU89	Ubr4	E3 ubiquitin-protein ligase UBR4	0.27418	0.0210811
A0A0G2JTY6	Grsf1	Protein Grsf1	0.25007	0.000392236
Q99J82	Ilk	Integrin-linked protein kinase	0.249126	0.0139712
P48508	Gclm	Glutamate--cysteine ligase regulatory subunit	0.244268	0.000126189
B2GUV2	Vps52	Vacuolar protein sorting 52 (Yeast), isoform CRA_b	0.231248	0.0119447
P28471	Gabra4	Gamma-aminobutyric acid receptor subunit alpha-4	0.226547	0.00858689
D3ZY50	Atpaf1	ATP synthase mitochondrial F1 complex assembly factor 1 (Predicted), isoform CRA_a	0.22398	0.0373483
D3Z8P1	Rnf7	Protein Rnf7	0.221004	0.0264923
A0A0G2JWC7	Fermt2	Protein Fermt2	0.209394	0.0020162
G3V6R7	Oxsm	3-oxoacyl-[acyl-carrier-protein] synthase, mitochondrial	0.177883	0.00361882
Q9Z1N4	Bpnt1	3'(2'),5'-bisphosphate nucleotidase 1	0.168976	0.0116738
A0A0G2K104	Kcnma1	Calcium-activated potassium channel subunit alpha-1	0.135757	7.48568e-05
F1M4I4	Vps51	Protein Vps51	0.112403	0.0433463
Q5I0K3	Clybl	Citrate lyase subunit beta-like protein, mitochondrial	0.102695	3.37233e-06
Q5FWT1	Fam98a	Protein FAM98A	0.081332	0.0146618
Q80ZG1	Ric8a	Synembryn-A	0.0706063	0.0116168
G3V849	Dlgap1	Discs, large (Drosophila) homolog-associated protein 1, isoform CRA_a	0.0579643	0.0120824
D4A2L1	Rimbp2	RIMS-binding protein 2	0.0339754	0.00119399
Q5RK30	Sbds	Ribosome maturation protein SBDS	0.00987576	0.00123322
