# Supplementary material for: Longitudinal markers of cerebral amyloid angiopathy and related inflammation in rTg-DI rats
Source: Sci Rep. 2024 Apr 10;14:8441. doi: 10.1038/s41598-024-59013-7 (PMC11006668; doi:10.1038/s41598-024-59013-7)
Supplement: Supplementary file 5 — Supplementary Information 5. [file 41598_2024_59013_MOESM5_ESM.xlsx]

## Sheet: S4
12M rTg-DI Cortex Differentially Expressed Proteins
Protein Accession ID	Gene	Description	Expression Ratio	p value
G3V709	Naprt	Nicotinate phosphoribosyltransferase domain containing 1, isoform CRA_c	141.684	0.000299774
Q9QZK5	Htra1	Serine protease HTRA1	81.9957	1.98019e-06
A0A0G2JX83	RT1-Bb	Protein LOC688090 (Fragment)	48.7085	0.00535572
G3V8L1	Pycard	PYD and CARD domain containing	43.7899	0.000198756
Q5BJP9	Phyhd1	Phytanoyl-CoA dioxygenase domain-containing protein 1	32.3113	0.0335309
F7FNS3	Derl1	Protein Derl1	28.0698	0.0176899
F1M5V2	Glipr2	Protein Glipr2	22.6538	0.013358
B2RYB8	Itgb2	Integrin beta	21.3725	2.72429e-06
Q5PPG2	Lgmn	Legumain	17.4452	5.0614e-05
D3ZKI0	RT1-CE16	Uncharacterized protein (Fragment)	17.2257	0.00212389
Q5M7T7	Pla2g7	Phospholipase A2, group VII (Platelet-activating factor acetylhydrolase, plasma)	15.3995	0.0298217
P47819-2	Gfap	Isoform 2 of Glial fibrillary acidic protein	11.1343	9.23057e-05
Q6AYA7	Rfk	Protein Rfk	6.62508	0.033309
D4A2C6	Lsm4	LSM4 homolog, U6 small nuclear RNA associated (S. cerevisiae) (Predicted), isoform CRA_a	6.21062	0.0107047
A0A0G2K151	Apoe	Apolipoprotein E	5.81099	1.24223e-06
Q9R1T3	Ctsz	Cathepsin Z	5.74272	0.00420859
P08592	App	Amyloid beta A4 protein	5.59146	1.11119e-08
P47819	Gfap	Glial fibrillary acidic protein	4.90266	2.18989e-05
A0A0G2JZA1	Robo2	Protein Robo2	4.84993	0.0211791
G3V8L7	Itgam	Integrin alpha M	4.67288	0.0272472
B2RYD0	Ube2g2	Protein Ube2g2	3.94478	0.0165128
G3V8V1	Grn	Granulin, isoform CRA_c	3.79017	1.65467e-06
D3ZZR3	Ctss	Cathepsin S	3.72566	0.000179108
Q3KRE3	Gng10	Guanine nucleotide-binding protein subunit gamma	3.65	0.00212903
F1M6V6	Spock1	Protein Spock1	3.62641	6.49249e-06
Q5RJP0	Akr1b7	Aldose reductase-related protein 1	3.50173	0.00673069
B5DEH4	Uap1l1	Protein Uap1l1	3.37489	0.0132261
G3V836	Clu	Clusterin	3.03856	7.14805e-08
F1M8F4	Gmfg	Glia maturation factor gamma	2.9773	0.00708539
A0A0G2K9I6	Cp	Ceruloplasmin	2.94548	0.00273594
F1M0L7	Anxa3	Annexin	2.93372	5.51265e-05
G3V913	Hspb1	Heat shock 27kDa protein 1	2.84055	0.0297803
F7F3Z1	Lman2l	Lectin, mannose-binding 2-like (Predicted), isoform CRA_c	2.64206	0.00303741
M0R7S5	Plin4	Protein Plin4	2.61223	0.00984907
P21571	Atp5j	ATP synthase-coupling factor 6, mitochondrial	2.54575	0.034311
G3V7Q3	Ccdc127	Coiled-coil domain-containing protein 127	2.50937	0.0167023
B0K025	Ostc	Oligosaccharyltransferase complex subunit OSTC	2.49477	0.00546928
A0A0G2K946	Spock2	Protein Spock2	2.48327	8.28253e-05
A0A0H2UHT5	Ppm1g	Protein phosphatase 1G	2.42043	0.00927591
D3ZTB5	S100a13	Protein S100a13	2.32604	0.00202741
A0A0G2K014	Lcp1	Protein Lcp1	2.3073	0.00054678
P14841	Cst3	Cystatin-C	2.29728	0.000159897
P55051	Fabp7	Fatty acid-binding protein, brain	2.2599	0.000198778
D4A517	Slc39a10	Protein Slc39a10	2.1185	0.0284952
P34901	Sdc4	Syndecan-4	2.10721	2.70137e-05
B0BMX3	S100a16	Protein S100a16	2.09498	0.000455384
Q5M860	Arhgdib	Protein Arhgdib	2.08732	0.000715664
B2GV57	Cars2	Protein Cars2	2.08301	0.0473574
D3ZM03	LOC100912478	Vacuolar ATPase assembly integral membrane protein Vma21	2.05032	0.0159951
B6DYP8	Gsta1	Glutathione S-transferase	2.0249	5.6554e-05
G3V8R1	Nucb2	Nucleobindin 2, isoform CRA_b	2.01858	0.022254
Q6AY55	Dcakd	Dephospho-CoA kinase domain-containing protein	2.00467	0.0472442
P37397	Cnn3	Calponin-3	2.00091	0.00018469
F7FJQ3	Npc2	Niemann Pick type C2	1.99126	0.000205243
P04903	Gsta2	Glutathione S-transferase alpha-2	1.9856	0.00114917
P62329	Tmsb4x	Thymosin beta-4	1.92473	0.0366127
P47863	Aqp4	Aquaporin-4	1.9034	0.000196824
D3ZBS2	Itih3	Inter-alpha-trypsin inhibitor heavy chain H3	1.85561	0.00014379
F1M7N2	Entpd2	Ectonucleoside triphosphate diphosphohydrolase 2	1.85311	0.0061838
O35431	Apba2	Amyloid beta A4 precursor protein-binding family A member 2	1.82042	0.0280063
Q5M949	Nipsnap3b	Nipsnap homolog 3A (C. elegans)	1.79705	0.00373268
Q6AXR4	Hexb	Beta-hexosaminidase subunit beta	1.79562	0.0042628
Q642E6	Tpp1	Tripeptidyl peptidase I	1.78095	0.0118486
P07151	B2m	Beta-2-microglobulin	1.76859	0.0218223
Q66H12	Naga	Alpha-N-acetylgalactosaminidase	1.76442	0.00252785
F1LV13	Hnrnpm	Heterogeneous nuclear ribonucleoprotein M	1.74868	0.00705477
P55053	Fabp5	Fatty acid-binding protein, epidermal	1.74634	0.000891037
F7EMK8	Akr1b10	Protein Akr1b10	1.66909	0.00837344
O35314	Chgb	Secretogranin-1	1.66741	0.0174322
P52759	Hrsp12	Ribonuclease UK114	1.66489	0.0124885
Q5U355	Itfg1	Itfg1 protein	1.66281	0.0344803
D3ZZA8	Sec24a	Protein Sec24a	1.65625	0.00704918
D4A3H5	Clcn6	Chloride channel protein	1.64291	0.0253672
F1M863	Ppfia4	Liprin-alpha-4	1.63922	0.0092464
B2RYJ3	Cul4a	Protein Cul4a	1.63239	0.0218651
Q641X3	Hexa	Beta-hexosaminidase subunit alpha	1.62518	0.0417665
Q63016	Slc7a5	Large neutral amino acids transporter small subunit 1	1.61715	0.000861147
Q9JKC9-2	Synrg	Isoform 2 of Synergin gamma	1.61375	0.0300586
D4ABB2	Mlc1	Megalencephalic leukoencephalopathy with subcortical cysts 1 homolog (Human) (Predicted)	1.60867	0.0115483
Q5RJZ6	Scoc	Short coiled-coil protein	1.60416	0.0112513
G3V702	Smu1	Smu-1 suppressor of mec-8 and unc-52 homolog (C. elegans)	1.6029	0.011789
B1H219	Dkk3	Dkk3 protein	1.5956	0.025465
D4A8G0	Lsm12	Protein Lsm12	1.58993	0.0228552
M0R9Q1	Rbm14	Protein LOC100911677	1.5896	0.0383354
B2RYQ5	Erh	Enhancer of rudimentary homolog	1.58698	0.00683628
Q3KRE8	Tubb2b	Tubulin beta-2B chain	1.58403	0.00600371
Q68G33	Gorasp2	Golgi reassembly stacking protein 2	1.56794	0.044054
Q6P9V7	Psme1	Proteasome (Prosome, macropain) activator subunit 1	1.53176	0.0150598
Q64602	Aadat	Kynurenine/alpha-aminoadipate aminotransferase, mitochondrial	1.51014	0.0189411
B0BNA5	Cotl1	Coactosin-like protein	1.50857	0.00196968
Q91XV6	Fxyd6	FXYD domain-containing ion transport regulator 6	1.502	0.0492232
D3ZWF5	Eny2	Transcription and mRNA export factor ENY2	1.50151	0.0464751
Significantly Reduced Proteins
O35303-5	Dnm1l	Isoform 5 of Dynamin-1-like protein	0.659023	0.0018377
Q6P6G4	Bpgm	2,3-bisphosphoglycerate mutase	0.656027	0.0470905
Q9JJW1	Tspan2	Tetraspanin-2	0.634406	0.00828481
Q63345	Mog	Myelin-oligodendrocyte glycoprotein	0.631688	0.00785509
D4A8L9	Btbd17	Protein Btbd17	0.63056	0.0269883
P12839	Nefm	Neurofilament medium polypeptide	0.620426	0.00639943
P13233	Cnp	2',3'-cyclic-nucleotide 3'-phosphodiesterase	0.618124	0.00285361
P02688	Mbp	Myelin basic protein	0.61606	0.0468015
G3V8G6	Hapln2	Hyaluronan and proteoglycan link protein 2	0.61301	0.0178569
Q920A6	Scpep1	Retinoid-inducible serine carboxypeptidase	0.600466	0.0446465
P60203	Plp1	Myelin proteolipid protein	0.600296	0.010108
P10499	Kcna1	Potassium voltage-gated channel subfamily A member 1	0.593348	0.0211279
P19527	Nefl	Neurofilament light polypeptide	0.583535	0.00320142
P21588	Nt5e	5'-nucleotidase	0.573741	0.0159626
G3V874	Epb41l3	Erythrocyte protein band 4.1-like 3, isoform CRA_b	0.5634	0.0291491
Q6AYU3	Dnajb6	DnaJ homolog subfamily B member 6	0.562105	0.0248428
P26431	Slc9a1	Sodium/hydrogen exchanger 1	0.558083	0.00396974
F1LRZ7	Nefh	Neurofilament heavy polypeptide	0.555487	0.00503457
P0C0A1	Vps25	Vacuolar protein-sorting-associated protein 25	0.537505	0.0378327
G3V9B3	Mag	Myelin-associated glycoprotein	0.535506	0.0150466
Q7TP42	Sec62	Ab2-292	0.520981	0.0194384
A0A0G2K127	Vcam1	Vascular cell adhesion protein 1	0.51878	0.0167804
D3Z9H2	Hapln4	Hyaluronan and proteoglycan link protein 4 (Predicted)	0.500674	0.0242407
G3V7X4	Abca2	ATP-binding cassette sub-family A member 2	0.485038	0.03675
Q9QYC6	Gpr37	Prosaposin receptor GPR37	0.470659	0.0201769
B4F779	Appl2	Adaptor protein, phosphotyrosine interaction, PH domain and leucine zipper containing 2	0.464201	0.0238785
G3V6M3	Syt2	Synaptotagmin II	0.464096	0.0113506
D3ZFJ6	Lactb	Lactamase, beta (Predicted)	0.448728	0.0116022
A0A0G2K977	Golga2	Golgin subfamily A member 2	0.435595	0.00222596
D4A5R0	Ppih	Peptidyl-prolyl cis-trans isomerase	0.426919	0.0251747
Q9JMC1	Inpp5j	Phosphatidylinositol 4,5-bisphosphate 5-phosphatase A	0.423731	0.0387794
Q811T3	Kcnc3	Kv3.3c voltage gated potassium channel subunit splice variant C	0.418815	0.0175803
F1LW77	Rab33b	Protein Rab33b	0.398316	0.00728271
D3ZUM4	Glb1	Beta-galactosidase	0.38099	0.0136347
D3ZN61	Lgi3	Leucine-rich repeat LGI family, member 3 (Predicted), isoform CRA_b	0.368879	0.0331452
Q32KK2	Arsa	Arylsulfatase A	0.351104	0.0347022
D3Z955	Pgm2l1	Protein Pgm2l1	0.322014	0.00547529
F1LW74	Iqgap2	Protein Iqgap2	0.308813	0.0123798
A0A0G2JSH6	Trpv2	Transient receptor potential cation channel subfamily V member 2	0.292734	0.00384064
P23928	Cryab	Alpha-crystallin B chain	0.289941	0.0128336
G3V7Q7	Iqgap1	IQ motif containing GTPase activating protein 1 (Predicted), isoform CRA_b	0.238696	0.0492199
M0RBS7		Uncharacterized protein	0.226994	0.0395227
Q63616	Vps33b	Vacuolar protein sorting-associated protein 33B	0.187496	0.00396565
P58775-2	Tpm2	Isoform 2 of Tropomyosin beta chain	0.145816	0.00169162
F1LQC1	Acox1	Acyl-coenzyme A oxidase	0.145276	0.0159107
D4A9Z6	Mrps35	Mitochondrial ribosomal protein S35 (Predicted)	0.118516	0.0496587
D4A6D8	Lrrtm1	Leucine-rich repeat transmembrane neuronal protein 1	0.0594246	0.0108664
Q5RK25	Pmm1	Phosphomannomutase	0.0524529	0.00450757
Q6IN33	Rcan1	Calcipressin-1	0.0258414	0.0240475
G3V7V0	Shc3	SHC-transforming protein 3	0.0144047	0.0489215
A0A096MJ11	Gsdmd	Gasdermin domain containing 1 (Predicted), isoform CRA_a	0.0102651	0.000638611
