# Supplementary material for: Longitudinal markers of cerebral amyloid angiopathy and related inflammation in rTg-DI rats
Source: Sci Rep. 2024 Apr 10;14:8441. doi: 10.1038/s41598-024-59013-7 (PMC11006668; doi:10.1038/s41598-024-59013-7)
Supplement: Supplementary file 6 — Supplementary Information 6. [file 41598_2024_59013_MOESM6_ESM.xlsx]

## Sheet: S5
12M rTg-DI Hippocampus Differentially Expressed Proteins
Protein Accession ID	Gene	Description	Expression Ratio	p value
P35286	Rab13	Ras-related protein Rab-13	256.552	0.0478958
Q9QZK5	Htra1	Serine protease HTRA1	114.428	1.17512e-06
G3V7V0	Shc3	SHC-transforming protein 3	72.9625	0.047877
B6ID08	Mt2A	Metallothionein	56.547	0.00625308
Q5BJP9	Phyhd1	Phytanoyl-CoA dioxygenase domain-containing protein 1	54.1859	0.000935869
F1M5V2	Glipr2	Protein Glipr2	45.0887	2.453e-06
A0A0G2JX83	RT1-Bb	Protein LOC688090 (Fragment)	39.7434	0.00165111
Q5M7T7	Pla2g7	Phospholipase A2, group VII (Platelet-activating factor acetylhydrolase, plasma)	26.9797	7.04434e-05
B2RYB8	Itgb2	Integrin beta	26.6446	1.00921e-05
A0A0G2K1Z9	Hm13	Histocompatibility 13 (Predicted), isoform CRA_d	24.0922	0.0166954
D4AD29	Lamtor4	Protein Lamtor4	19.5051	0.00043617
Q498C9	Zfp207	Protein Zfp207	18.5041	0.0304212
Q6P686	Ostf1	Osteoclast-stimulating factor 1	16.4683	0.0161729
Q6MGA6	Psmb9	Proteasome subunit beta type	16.0577	0.0175589
B4F775	Gopc	Golgi associated PDZ and coiled-coil motif containing	14.4719	0.0181084
F1M6V6	Spock1	Protein Spock1	14.2116	2.70241e-06
B2GUU6	Vkorc1	Vitamin K epoxide reductase complex subunit 1	14.0307	0.0145494
Q6AZ83	G6pc3	Glucose-6-phosphatase 3	12.9506	0.029256
Q6AYC4	Capg	Macrophage-capping protein	11.9165	0.0337228
A0A0H2UHR5	Bckdk	[3-methyl-2-oxobutanoate dehydrogenase [lipoamide]] kinase, mitochondrial	11.8282	0.0288003
G3V8L7	Itgam	Integrin alpha M	10.3194	1.33567e-06
Q5PPG2	Lgmn	Legumain	10.2968	0.0188642
G3V913	Hspb1	Heat shock 27kDa protein 1	8.93736	0.0106213
Q03348	Ptpra	Receptor-type tyrosine-protein phosphatase alpha	7.80466	0.0498465
Q5U3Y8	Btf3	Transcription factor BTF3	6.24942	0.000615678
G3V8L1	Pycard	PYD and CARD domain containing	6.18239	0.0428144
M0R7S5	Plin4	Protein Plin4	6.17253	0.0235918
Q5FWT1	Fam98a	Protein FAM98A	6.07574	0.015563
P47819-2	Gfap	Isoform 2 of Glial fibrillary acidic protein	5.49721	0.00280788
P08592	App	Amyloid beta A4 protein	5.39642	2.77007e-07
A0A0G2K946	Spock2	Protein Spock2	5.35048	0.000112987
Q5RJP0	Akr1b7	Aldose reductase-related protein 1	4.5842	0.00554874
A0A0G2K151	Apoe	Apolipoprotein E	4.386	9.89476e-08
Q71UF4	Rbbp7	Histone-binding protein RBBP7	4.25929	0.0151441
D3ZFK5	Spcs1	Protein Spcs1	4.13362	0.0196987
D3ZZR3	Ctss	Cathepsin S	4.03715	0.000220098
P47819	Gfap	Glial fibrillary acidic protein	3.99822	3.1045e-07
A0A0G2JY22	Dip2b	Protein Dip2b	3.99113	0.0235248
Q5M819	Psph	Phosphoserine phosphatase	3.77768	0.00966505
Q5M860	Arhgdib	Protein Arhgdib	3.74156	0.000578461
P20673	Asl	Argininosuccinate lyase	3.44726	0.00697497
B5DEH4	Uap1l1	Protein Uap1l1	3.38328	0.0106485
D3ZF54	Ano10	Anoctamin	3.19297	0.0431122
Q9R1T3	Ctsz	Cathepsin Z	3.13065	0.0329143
G3V836	Clu	Clusterin	3.0226	1.64537e-06
D3ZM03	LOC100912478	Vacuolar ATPase assembly integral membrane protein Vma21	2.97779	0.0179119
D4AAT4	Snrpf	Protein Snrpf	2.93445	0.0120391
D3ZGF1	Cd44	CD44 antigen	2.87687	0.0178558
G3V8C3	Vim	Vimentin	2.85634	9.05546e-06
A0A0H2UHR7	Flnc	Filamin-C	2.80326	0.000298717
F1M0L7	Anxa3	Annexin	2.80221	2.19932e-07
Q63259	Ptprn	Receptor-type tyrosine-protein phosphatase-like N	2.7998	0.0290399
G3V8V1	Grn	Granulin, isoform CRA_c	2.79233	3.46565e-06
D4A1H2	Plcxd3	Protein Plcxd3	2.63493	0.0191647
A0A0G2JVD6	Kmt2d	5'-AMP-activated protein kinase subunit gamma-1	2.55249	0.0119263
D4ABB2	Mlc1	Megalencephalic leukoencephalopathy with subcortical cysts 1 homolog (Human) (Predicted)	2.53398	4.73723e-05
A0A0G2K9I6	Cp	Ceruloplasmin	2.52869	0.0177462
D4AB50	Arhgap10	Protein Arhgap10	2.51042	0.0290843
A0A0G2K0P1	Kifap3	Protein Kifap3	2.44108	0.0408718
D4A3D4	Abhd3	Abhydrolase domain containing 3 (Predicted)	2.43616	0.0275612
B4F7A5	Cd99	Cd99 protein	2.38741	0.00902022
D3ZPE5	Vps53	Protein Vps53	2.38311	0.040497
P47863	Aqp4	Aquaporin-4	2.28274	0.0119518
A0A0G2JXT8	Flnb	Protein Flnb	2.08429	0.030913
B6DYP8	Gsta1	Glutathione S-transferase	1.9467	2.46714e-05
P14841	Cst3	Cystatin-C	1.93175	0.000205756
P55051	Fabp7	Fatty acid-binding protein, brain	1.8706	2.64438e-05
Q07936	Anxa2	Annexin A2	1.86371	0.00184819
F7FJQ3	Npc2	Niemann Pick type C2	1.8617	0.00512219
O35314	Chgb	Secretogranin-1	1.84607	0.0499067
P37397	Cnn3	Calponin-3	1.81232	0.00220932
A0A0G2K014	Lcp1	Protein Lcp1	1.76419	0.0418528
M0R4S2	Apod	Apolipoprotein D	1.75997	0.011051
P02793	Ftl1	Ferritin light chain 1	1.7435	0.000889971
D3ZTB5	S100a13	Protein S100a13	1.71122	0.000770188
Q9ES53	Ufd1l	Ubiquitin fusion degradation protein 1 homolog	1.6597	0.0401899
P34901	Sdc4	Syndecan-4	1.6389	0.0353514
B0BMX3	S100a16	Protein S100a16	1.63712	6.70556e-05
Q63016	Slc7a5	Large neutral amino acids transporter small subunit 1	1.61064	0.0482262
P52759	Hrsp12	Ribonuclease UK114	1.57334	0.00109078
F1LV13	Hnrnpm	Heterogeneous nuclear ribonucleoprotein M	1.55277	0.0203587
Significantly Reduced Proteins
D3ZBX9	Ccdc92	Protein Ccdc92	0.667013	0.0179234
G3V964	Ntm	Neurotrimin	0.665945	0.000355277
A0A0H2UHB3	Car4	Carbonic anhydrase 4	0.665259	0.0446314
A0A0G2JXD9	Dopey2	Protein Dopey2	0.663738	0.0201221
Q56R18	Kpna3	Importin subunit alpha	0.661373	0.00523536
O35112	Alcam	CD166 antigen	0.659741	0.0013699
P60203	Plp1	Myelin proteolipid protein	0.657325	0.000341922
F1M7X3	Cdh13	Protein Cdh13	0.655247	0.00235535
A0A0G2JSR6	Gng7	Guanine nucleotide-binding protein subunit gamma	0.647289	0.0356675
P19132	Fth1	Ferritin heavy chain	0.64283	0.000651887
F1M7V6	Cadm4	Cell adhesion molecule 4	0.642799	0.0316191
D4ACM1	Elp3	Protein Elp3	0.642182	0.0272732
G3V7V9	Lcmt1	Leucine carboxyl methyltransferase 1	0.641448	0.00662098
Q5XII0	Epdr1	Mammalian ependymin-related protein 1	0.635294	0.0129612
D4A9A3	Cenpv	Protein Cenpv	0.634558	0.0040367
M0RBE5	Nrn1	Neuritin	0.634498	0.000373445
Q7TQ16	Uqcrq	Cytochrome b-c1 complex subunit 8	0.629454	0.0205149
F1LP66	Mapk8	Mitogen-activated protein kinase	0.627507	0.00945177
M0R5H1	Etl4	Protein Etl4	0.625431	0.0304969
Q56R17	Kpna4	Importin subunit alpha	0.621547	0.0182596
P27139	Ca2	Carbonic anhydrase 2	0.613319	0.0335342
P13233	Cnp	2',3'-cyclic-nucleotide 3'-phosphodiesterase	0.608524	0.000137103
Q7TP52	Cmbl	Carboxymethylenebutenolidase homolog	0.603958	0.00502336
D3ZIP8	Endod1	Protein Endod1	0.603272	0.000836967
Q5PQN0	Ncald	Neurocalcin-delta	0.600732	0.0252859
F1LSD6	Kcnq5	Protein Kcnq5	0.598709	0.0369721
Q63327	Mobp	Myelin-associated oligodendrocyte basic protein	0.593812	0.0181526
F1LRJ9	Selenbp1	Selenium-binding protein 1	0.579883	0.000334523
F1M7Y5	Prkci	Protein kinase C iota type	0.572939	0.0310195
Q3MIE9	Sms	Protein Sms	0.568984	0.0248327
D3ZXH7	Alyref	Protein Alyref	0.566766	0.00295973
B6DYQ7	Gstp1	Glutathione S-transferase P	0.55524	0.0431998
Q6PCT8	Sdhd	Succinate dehydrogenase [ubiquinone] cytochrome b small subunit, mitochondrial	0.554204	0.0339895
D4A8L9	Btbd17	Protein Btbd17	0.544362	0.000519747
Q63345	Mog	Myelin-oligodendrocyte glycoprotein	0.541693	0.000160239
P02625	Pvalb	Parvalbumin alpha	0.537209	4.15927e-06
Q00959	Grin2a	Glutamate receptor ionotropic, NMDA 2A	0.519285	0.00311231
G3V856	Ngef	Neuronal guanine nucleotide exchange factor (Predicted)	0.519162	0.0335449
Q6MFY6	Ppp1r11	Protein phosphatase 1 regulatory subunit 11	0.509453	0.0129046
G3V8G6	Hapln2	Hyaluronan and proteoglycan link protein 2	0.502508	0.0229421
G3V9B3	Mag	Myelin-associated glycoprotein	0.486786	0.000585037
F1MAB7	Dgki	Diacylglycerol kinase	0.45229	0.028628
M0R9L2	Cntfr	Ciliary neurotrophic factor receptor subunit alpha	0.43439	0.0068629
D3ZYH3	Nudt10	Protein LOC100912928	0.430338	0.0187928
Q9JJW1	Tspan2	Tetraspanin-2	0.403773	0.000148365
F2Z3T8		Guanine nucleotide-binding protein subunit gamma (Fragment)	0.391618	0.0123314
O08816	Wasl	Neural Wiskott-Aldrich syndrome protein	0.372258	0.0232736
D3ZSI8	Pip5k1a	Phosphatidylinositol 4-phosphate 5-kinase type-1 alpha	0.317126	0.00274163
A0A096MIV5	Abcf2	Protein Abcf2	0.312254	0.0483406
P07896	Ehhadh	Peroxisomal bifunctional enzyme	0.312082	0.00273404
Q6AY04		Uncharacterized protein C2orf47 homolog, mitochondrial	0.289967	0.0403584
Q06486	Csnk1d	Casein kinase I isoform delta	0.284787	0.0242474
Q4V8C3	Eml1	Echinoderm microtubule-associated protein-like 1	0.277624	0.0143606
D3Z955	Pgm2l1	Protein Pgm2l1	0.224312	0.00236361
D2XV59	Gtpbp1	GTP-binding protein 1	0.223905	0.0120924
A0A0G2K2A5	Uchl5	Protein Uchl5	0.200206	0.0397381
Q6P9U3	Commd3	COMM domain-containing protein 3	0.133273	0.0338323
Q9R1B1	Timm10b	Mitochondrial import inner membrane translocase subunit Tim10 B	0.122351	0.0391825
Q923Z2	Tpm1	Tropomyosin 1, alpha, isoform CRA_a	0.0136815	0.0198357
