# Supplementary material for: Longitudinal markers of cerebral amyloid angiopathy and related inflammation in rTg-DI rats
Source: Sci Rep. 2024 Apr 10;14:8441. doi: 10.1038/s41598-024-59013-7 (PMC11006668; doi:10.1038/s41598-024-59013-7)
Supplement: Supplementary file 7 — Supplementary Information 7. [file 41598_2024_59013_MOESM7_ESM.xlsx]

## Sheet: S6
12M rTg-DI Thalamus Differentially Expressed Proteins
Protein Accession ID	Gene	Description	Expression Ratio	p value
F1M5V2	Glipr2	Protein Glipr2	139.359	0.00758703
D3ZJS3	Tomm6	Protein Tomm6	132.739	0.0132789
Q6P767	Pttg1ip	Pituitary tumor-transforming gene 1 protein-interacting protein	122.697	0.0214973
P42667	Sec11a	Signal peptidase complex catalytic subunit SEC11A	66.8629	0.0027357
O88656	Arpc1b	Actin-related protein 2/3 complex subunit 1B	65.1907	0.00177484
P47819-2	Gfap	Isoform 2 of Glial fibrillary acidic protein	51.2051	0.00108319
A0A0G2JXB1	Lgals3	Galectin	50.7153	0.0116666
B2RYB8	Itgb2	Integrin beta	50.1631	0.00359956
B6DYQ4	Mgst1	Microsomal glutathione S-transferase	46.8306	0.0186202
D3ZGF1	Cd44	CD44 antigen	38.217	0.0248473
Q5XIP6	Fen1	Flap endonuclease 1	33.2427	0.0033739
A0A0G2K8H6	Ctsh	Pro-cathepsin H	32.4175	0.0148694
Q9ES54	Nploc4	Nuclear protein localization protein 4 homolog	32.2961	0.0114069
Q5M7T7	Pla2g7	Phospholipase A2, group VII (Platelet-activating factor acetylhydrolase, plasma)	30.5463	0.02541
D3ZKI0	RT1-CE16	Uncharacterized protein (Fragment)	29.6375	0.00401608
Q5I0K3	Clybl	Citrate lyase subunit beta-like protein, mitochondrial	27.1866	0.00343605
Q6AYC4	Capg	Macrophage-capping protein	23.2591	1.93538e-05
G3V913	Hspb1	Heat shock 27kDa protein 1	21.7869	4.82095e-05
Q5PPG2	Lgmn	Legumain	21.193	0.00421285
Q9QZK5	Htra1	Serine protease HTRA1	19.863	0.000644708
P47819	Gfap	Glial fibrillary acidic protein	19.0265	0.000737301
G3V8R1	Nucb2	Nucleobindin 2, isoform CRA_b	17.2116	0.00322108
G3V8L7	Itgam	Integrin alpha M	15.9299	0.0162072
Q5I0M2	Qprt	Nicotinate-nucleotide pyrophosphorylase [carboxylating]	13.5881	0.0425211
A0A0G2K064	Ptpn6	Tyrosine-protein phosphatase non-receptor type	13.4227	0.0147103
F1LRC2	Aif1	Allograft inflammatory factor 1	13.3258	0.049404
A0A0G2K9I6	Cp	Ceruloplasmin	12.2086	6.09257e-05
Q6MGB8	RT1-A2	Protein RT1-A	11.157	0.00843899
F1M5M9	Srgap3	Protein Srgap3	9.88599	0.0141867
D4A7I6	RGD1309995	Protein RGD1309995	9.06032	0.00867279
A0A0G2K151	Apoe	Apolipoprotein E	9.04832	0.000261805
F1M8H2	Wars2	Protein Wars2	8.56004	0.02258
D4AB50	Arhgap10	Protein Arhgap10	8.46399	0.00225769
A0A0G2JY69	Pex19	Peroxisomal biogenesis factor 19	8.42161	0.0207458
A0A0G2JTA0	Faf2	FAS-associated factor 2	8.33404	0.00158686
D4A8F2	Rsu1	Protein Rsu1	7.98791	0.000120077
P14659	Hspa2	Heat shock-related 70 kDa protein 2	7.34869	0.000485313
F7F3Z1	Lman2l	Lectin, mannose-binding 2-like (Predicted), isoform CRA_c	7.27748	0.0315496
D3ZTR5	Zbed5	Protein Zbed5	7.1999	0.030761
A0A0G2K079	Bcas1	Breast carcinoma-amplified sequence 1 homolog	7.03466	0.00601964
B5DEH4	Uap1l1	Protein Uap1l1	6.76016	0.0010322
B2GVB1	S100a6	Protein S100	6.72798	0.00116763
P08592	App	Amyloid beta A4 protein	6.34714	0.0238407
G3V836	Clu	Clusterin	6.18856	0.000549837
M0R7B4	LOC684828	Protein LOC684828	5.85656	0.0140312
P0C0A9	Svip	Small VCP/p97-interacting protein	5.79031	0.00910842
A0A0G2JSJ8	Fuca1	Fucosidase, alpha-L-1, tissue, isoform CRA_a	5.77848	0.0008155
A0A0H2UHG4	Cdk18	Cyclin-dependent kinase 18	5.73025	0.0330453
Q6P9U8	Eif3h	Eukaryotic translation initiation factor 3 subunit H	5.71426	0.0460405
A0A0G2K1W1	Rab11fip5	Protein Rab11fip5	5.37984	0.0231791
F1M0L7	Anxa3	Annexin	5.19153	0.000342744
Q5FVF3	Gga1	Golgi associated, gamma adaptin ear containing, ARF binding protein 1	5.16234	0.00197477
A0A0G2K9J0	Tanc2	Protein Tanc2	5.14649	0.00349174
A0A0G2K7X3	Nucks1	Nuclear ubiquitous casein and cyclin-dependent kinase substrate 1	5.102	0.00769458
G3V709	Naprt	Nicotinate phosphoribosyltransferase domain containing 1, isoform CRA_c	5.06516	0.00655742
Q5RJL0	Ermn	Ermin	5.05847	9.69821e-05
G3V8C3	Vim	Vimentin	5.00596	0.00339267
G3V7T6	Sf3b1	Protein Sf3b1	4.88226	0.0451214
F7ESD4	Rnf126	Protein Rnf126	4.85568	0.0444978
Q63259	Ptprn	Receptor-type tyrosine-protein phosphatase-like N	4.60221	0.0322204
D3ZTB5	S100a13	Protein S100a13	4.59684	0.000165939
P14046	A1i3	Alpha-1-inhibitor 3	4.47487	0.00250938
Q9WU49	Carhsp1	Calcium-regulated heat stable protein 1	4.47445	0.0150361
O35049	Smpd3	Sphingomyelin phosphodiesterase 3	4.42228	0.0373111
Q5RJP0	Akr1b7	Aldose reductase-related protein 1	4.36682	0.0149738
Q5M827	Pir	Pirin	4.23628	0.0236888
D3ZIM7	Fam177a1	Protein Fam177a1	4.19153	0.0249426
P55051	Fabp7	Fatty acid-binding protein, brain	4.16574	0.00234182
F1M6V6	Spock1	Protein Spock1	4.13226	0.00111317
P85125	Ptrf	Polymerase I and transcript release factor	4.09468	0.000409442
P47863	Aqp4	Aquaporin-4	4.08289	0.000885034
Q4V8K5	Brox	BRO1 domain-containing protein BROX	4.07372	0.0293473
A0A0H2UH90	Vwa5a	von Willebrand factor A domain-containing protein 5A	4.07324	0.0496907
Q03344	Atpif1	ATPase inhibitor, mitochondrial	3.96986	0.00661677
Q9R1T3	Ctsz	Cathepsin Z	3.9127	0.00120389
A0A0H2UHR7	Flnc	Filamin-C	3.89807	0.00366427
D3ZR95	Cystm1	Protein Cystm1	3.89519	0.0389642
B0BMX3	S100a16	Protein S100a16	3.77332	2.32154e-05
A0A0G2K654	LOC684681	Protein LOC684681	3.7025	0.000820508
Q5XIE8	Itm2b	Integral membrane protein 2B	3.67659	0.000252782
Q6P791	Lamtor1	Ragulator complex protein LAMTOR1	3.63773	0.0013283
P20673	Asl	Argininosuccinate lyase	3.63746	0.0075652
D3ZZR3	Ctss	Cathepsin S	3.617	0.00226095
F7EZ89	Tbc1d15	Protein Tbc1d15	3.57445	0.0295025
F7EUJ8	C1qtnf4	Protein C1qtnf4	3.56857	0.000283609
G3V8V1	Grn	Granulin, isoform CRA_c	3.56735	0.00599672
D3ZBN0	Hist1h1b	Histone H1.5	3.54236	0.00144804
P04903	Gsta2	Glutathione S-transferase alpha-2	3.50149	0.00950749
A0A0A0MXW3	H2afz	Histone H2A	3.49284	0.000218703
A0A0G2K5P7	Csad	Cysteine sulfinic acid decarboxylase	3.46587	0.00240806
P37397	Cnn3	Calponin-3	3.37615	0.00120273
P21575-4	Dnm1	Isoform 4 of Dynamin-1	3.35687	0.0274238
P47987	Pllp	Plasmolipin	3.34697	0.00160784
B6DYP8	Gsta1	Glutathione S-transferase	3.32991	0.000192488
Q6MG61	Clic1	Chloride intracellular channel protein 1	3.31541	0.0211537
Q6AXR4	Hexb	Beta-hexosaminidase subunit beta	3.29634	0.000914916
Q63355	Myo1c	Unconventional myosin-Ic	3.2518	0.013693
B4F7E8	Fam129b	Niban-like protein 1	3.24134	0.0121281
F1M1B3	RGD1564420	Protein RGD1564420	3.19178	0.0203727
A9UMW0	Ubl5	Protein Ubl5	3.1387	0.0447892
B1H216	Hba1	Hemoglobin alpha, adult chain 2	3.13509	0.00938823
D3ZYH3	Nudt10	Protein LOC100912928	3.10544	0.00819323
F1LLX8	Lamp2	Lysosome-associated membrane glycoprotein 2	3.09849	0.00757134
Q5RK30	Sbds	Ribosome maturation protein SBDS	3.0569	0.00675948
A0A0G2K2P6	Hbs1l	HBS1-like protein	3.04646	0.0499952
F1LPA6	Padi2	Peptidyl arginine deiminase, type II, isoform CRA_a	3.0142	0.000533638
P22509	Fbl	rRNA 2'-O-methyltransferase fibrillarin	3.01307	0.018192
D4ABB2	Mlc1	Megalencephalic leukoencephalopathy with subcortical cysts 1 homolog (Human) (Predicted)	2.9909	8.93129e-05
B4F7A5	Cd99	Cd99 protein	2.98857	0.00792894
D3ZVK7	Hist1h2ak	Histone H2A	2.98368	0.00213284
Q6P9V7	Psme1	Proteasome (Prosome, macropain) activator subunit 1	2.95029	0.000123866
P02793	Ftl1	Ferritin light chain 1	2.93578	0.0155774
A0A0H2UHS8	Fxyd1	FXYD domain-containing ion transport regulator 1, isoform CRA_c	2.89794	0.00191081
M0RBL8	Tceal6	Protein Tceal3	2.8682	0.0344957
F1LP80	Vgf	Protein LOC100909521	2.86072	0.0143173
F1LNK0	Map2	Microtubule-associated protein	2.82487	0.00255905
Q8CGU9	Tph2	Tryptophan 5-hydroxylase 2	2.81478	0.0300303
P63326	Rps10	40S ribosomal protein S10	2.81261	0.00622792
Q5M7V8	Thrap3	Thyroid hormone receptor-associated protein 3	2.7927	0.0191641
P15865	Hist1h1e	Histone H1.4	2.76311	0.00208594
Q5M860	Arhgdib	Protein Arhgdib	2.75787	0.0254361
A0A0G2K0M8	Ncam1	Neural cell adhesion molecule 1	2.72564	0.0446188
M0R4S2	Apod	Apolipoprotein D	2.69527	0.00305605
A0A0G2K5D7	Specc1	Protein Specc1	2.67175	0.0367291
C0KUC5	Lims1	LIM and senescent cell antigen-like domains 1 isoform D	2.65905	0.0269324
A2IBE0	Car14	Membrane-bound carbonic anhydrase 14	2.64332	0.00226367
A0A0G2K302	Ap3s2	Protein Ap3s2	2.64052	0.0275409
D3ZG07	LOC100360750	Protein LOC100360750	2.6234	0.00719361
A0A0H2UHA7	Slc15a2	Solute carrier family 15 (H+/peptide transporter), member 2, isoform CRA_a	2.60941	0.0291569
Q68G31	Pbld	Phenazine biosynthesis-like domain-containing protein	2.55171	0.00699247
Q07936	Anxa2	Annexin A2	2.55094	0.00548646
P07871	Acaa1b	3-ketoacyl-CoA thiolase B, peroxisomal	2.54248	0.0356375
P52759	Hrsp12	Ribonuclease UK114	2.50009	0.000289721
G3V667	Itga6	Integrin, alpha 6, isoform CRA_a	2.48697	0.0101833
F1LN88	Aldh2	Aldehyde dehydrogenase, mitochondrial	2.45499	0.000132363
P17764	Acat1	Acetyl-CoA acetyltransferase, mitochondrial	2.44747	0.000268824
Q6PCU8	Ndufv3	NADH dehydrogenase [ubiquinone] flavoprotein 3, mitochondrial	2.44587	0.0406734
Q5PPG6	Nap1l5	Nucleosome assembly protein 1-like 5	2.43936	0.0134066
A9UMV9	Ndufa7	Ndufa7 protein	2.4325	0.00503687
Q68FS4	Lap3	Cytosol aminopeptidase	2.42479	0.00181237
A0A0G2JZI0	Safb	Scaffold attachment factor B	2.40391	0.00575937
P53987	Slc16a1	Monocarboxylate transporter 1	2.40374	0.018258
Q62733	Tmpo	Lamina-associated polypeptide 2, isoform beta	2.4008	0.000838166
Q5XIF3	Ndufs4	NADH dehydrogenase [ubiquinone] iron-sulfur protein 4, mitochondrial	2.39519	0.00296785
G3V8C4	Clic4	Chloride intracellular channel protein	2.3872	0.0139157
Q5XI60	Reep6	Receptor expression-enhancing protein 6	2.38469	0.028882
P14841	Cst3	Cystatin-C	2.3624	4.78241e-06
K7R8M0	Hist1h2ah	Histone H2A	2.33972	0.00132988
D3ZHI8	Trappc11	Protein Trappc11	2.33917	0.049502
G3V6S3	Calu	Calumenin	2.33279	0.00332046
M0R7F3	Wasf3	Protein Wasf3	2.29723	0.0414988
P63025	Vamp3	Vesicle-associated membrane protein 3	2.29677	0.00814529
P36201	Crip2	Cysteine-rich protein 2	2.27918	0.0156869
A0A0G2JXC3	Rps21	40S ribosomal protein S21	2.27324	0.00624232
P97608	Oplah	5-oxoprolinase	2.26795	0.0113943
D4A9P7	RGD1565363	Protein LOC100363408	2.26215	0.0158648
Q63560	Map6	Microtubule-associated protein 6	2.23704	0.0160513
A0A0G2K014	Lcp1	Protein Lcp1	2.21508	0.00476866
A0A0G2K8K9	Rbmxl1b	Protein Rbmxl1b	2.19621	0.00685451
Q6MGB5	Hsd17b8	Estradiol 17-beta-dehydrogenase 8	2.19378	0.049371
Q6P7A9	Gaa	Lysosomal alpha-glucosidase	2.18218	0.00183612
G3V6Y6	Pygb	Alpha-1,4 glucan phosphorylase	2.18007	0.0331614
O35077	Gpd1	Glycerol-3-phosphate dehydrogenase [NAD(+)], cytoplasmic	2.16068	0.00309999
Q63357	Myo1d	Unconventional myosin-Id	2.15313	0.00866107
O08651	Phgdh	D-3-phosphoglycerate dehydrogenase	2.14153	0.000427829
P12346	Tf	Serotransferrin	2.12783	0.0103119
Q91ZW1	Tfam	Transcription factor A, mitochondrial	2.12286	0.00403732
P43278	H1f0	Histone H1.0	2.11534	0.00244556
P16975	Sparc	SPARC	2.11337	0.0220604
P62859	Rps28	40S ribosomal protein S28	2.10027	0.00308429
Q6AXM8	Pon2	Serum paraoxonase/arylesterase 2	2.08113	0.0334313
Q63016	Slc7a5	Large neutral amino acids transporter small subunit 1	2.07637	0.000227606
Q68FP1	Gsn	Gelsolin	2.07126	0.00205857
P62982	Rps27a	Ubiquitin-40S ribosomal protein S27a	2.05858	0.0202169
P62749	Hpcal1	Hippocalcin-like protein 1	2.05207	0.00369552
D3ZHV7	Sdsl	Protein Sdsl	2.02986	0.0345726
P24268	Ctsd	Cathepsin D	2.02665	0.000855151
A0A0G2K5E8	NEWGENE_621351	Protein NEWGENE_621351	2.01903	0.0342073
Q6AY63	Nudt5	ADP-sugar pyrophosphatase	2.0153	0.0156461
D3ZII1	Rftn2	Protein Rftn2	2.01429	0.00174491
P04631	S100b	Protein S100-B	2.00743	0.00846189
Q66HJ7	Ptpra	Receptor-type tyrosine-protein phosphatase	1.99763	0.0336407
P11980-2	Pkm	Isoform M2 of Pyruvate kinase PKM	1.99633	0.00125426
Q9Z2S9	Flot2	Flotillin-2	1.99459	8.81732e-06
Q9QYU2	Tsfm	Elongation factor Ts, mitochondrial	1.99332	0.034291
D4A510	Smarcc2	Protein Smarcc2	1.98641	0.0451529
M0R3N4	Vat1l	Protein Vat1l	1.98185	0.016461
F1LT41	Vti1a	Vesicle transport through interaction with t-SNAREs homolog 1A	1.98169	0.00611377
B0BN46	Grhpr	Grhpr protein	1.9745	0.0148737
Q5PQN7	Lzic	Protein LZIC	1.97337	0.0244147
D4A4D5	LOC498555	Protein LOC100362751	1.96239	0.00218101
P97852	Hsd17b4	Peroxisomal multifunctional enzyme type 2	1.9615	0.00292025
D3ZUI1	Apip	Methylthioribulose-1-phosphate dehydratase	1.95313	0.0273646
D4A0T8	Dhrs7	Protein Dhrs7	1.94842	0.00781521
D3Z9J8	Sat2	Sodium-coupled neutral amino acid transporter 2	1.94002	0.0293488
D4A9Z8	Chmp4bl1	Protein Chmp4bl1	1.93929	0.000320047
Q562C4	Mettl7b	Methyltransferase-like protein 7B	1.93899	0.0126239
Q91V33	Khdrbs1	KH domain-containing, RNA-binding, signal transduction-associated protein 1	1.9378	0.0325579
P09034	Ass1	Argininosuccinate synthase	1.93384	0.0141344
Q9R1T5	Aspa	Aspartoacylase	1.9328	0.00928103
Q925D6	Map2k6	Mitogen-activated protein kinase kinase 6	1.91775	0.0256631
Q505I9	Epn2	Epsin 2	1.91648	0.0243532
P62804	Hist1h4b	Histone H4	1.90953	0.00949982
Q62785	Pdap1	28 kDa heat- and acid-stable phosphoprotein	1.90844	0.0216947
P23965	Eci1	Enoyl-CoA delta isomerase 1, mitochondrial	1.90347	0.00180081
Q6AZ50	Atg3	Ubiquitin-like-conjugating enzyme ATG3	1.90282	0.0272938
Q6Q0N1	Cndp2	Cytosolic non-specific dipeptidase	1.90051	0.000196505
Q8R2H0	Atp6v1g2	ATPase, H+ transporting, V1 subunit G isoform 2	1.90024	0.0192982
D3ZI07	Kif3b	Kinesin-like protein	1.89448	0.0417086
A0A0G2JXP1	Gyg1	Glycogenin-1	1.89235	0.00431527
E9PT65	Rdx	Protein Rdx	1.88903	0.0138645
A0A0G2K7A6	Slc6a7	Transporter	1.87742	0.0253043
P41350	Cav1	Caveolin-1	1.87347	0.0184501
A0A0G2JXI9	Hist1h2bo	Histone H2B	1.87272	0.00106146
Q920Q0	Palm	Paralemmin-1	1.8708	0.00395405
D4AC36	Eif3f	Eukaryotic translation initiation factor 3 subunit F	1.86678	0.023505
P13668	Stmn1	Stathmin	1.86246	0.0455295
P08082	Cltb	Clathrin light chain B	1.85878	0.00557424
D3ZJ08	Hist2h3c2	Histone H3	1.8542	0.00201729
A0A0G2JVZ6	Itgav	Protein Itgav	1.85318	0.0490636
A0A0G2K0T6	Sncg	Gamma-synuclein	1.84939	0.0272564
A0A096MIU7	Rps24	40S ribosomal protein S24	1.84194	0.0110601
P00173	Cyb5a	Cytochrome b5	1.84154	0.0143782
A0A0G2JSI1	Aldh9a1	4-trimethylaminobutyraldehyde dehydrogenase	1.8388	0.000868216
A0A0G2K5C6	Map1a	Microtubule-associated protein 1A	1.836	0.0106627
P62628	Dynlrb1	Dynein light chain roadblock-type 1	1.83291	0.0210153
B0BNM9	GLTP	Glycolipid transfer protein	1.832	0.000551235
F1LMW7	Marcks	Myristoylated alanine-rich C-kinase substrate	1.82551	0.0111235
D3ZCF8	Abca8a	Protein Abca8	1.82486	0.015088
P14562	Lamp1	Lysosome-associated membrane glycoprotein 1	1.82361	0.00430502
P32232	Cbs	Cystathionine beta-synthase	1.82172	0.000761165
P62332	Arf6	ADP-ribosylation factor 6	1.81498	0.0189171
Q498E0	Txndc12	Thioredoxin domain-containing protein 12	1.80948	0.0304168
A0A0G2K1L8	Basp1	Brain acid soluble protein 1	1.80946	0.0162655
P32215	Adcyap1r1	Pituitary adenylate cyclase-activating polypeptide type I receptor	1.8044	0.0404435
M0RAD5	Clpp	ATP-dependent Clp protease proteolytic subunit	1.8027	0.0175273
P21708	Mapk3	Mitogen-activated protein kinase 3	1.79798	0.00100017
Q9Z2Q7	Stx8	Syntaxin-8	1.79566	0.0266559
D3ZC63	Cmpk2	Protein Cmpk2	1.79509	0.0313155
A0A0G2K291	Sult1d1	Sulfotransferase	1.79474	0.0151021
G3V6S5	Mthfd1	C-1-tetrahydrofolate synthase, cytoplasmic	1.79127	0.00127484
Q5PPN5	Tppp3	Tubulin polymerization-promoting protein family member 3	1.79108	0.00982572
P28037	Aldh1l1	Cytosolic 10-formyltetrahydrofolate dehydrogenase	1.78929	0.004338
F1LYA6	Abi2	Protein Abi2	1.78664	0.00766276
D4AD70	RGD1561636	Protein RGD1561636	1.78631	0.0234335
B5DFL0	Snta1	Protein Snta1	1.78502	0.0197572
Q4V7A0	Wdr61	WD repeat-containing protein 61	1.78334	0.0353525
F1LV13	Hnrnpm	Heterogeneous nuclear ribonucleoprotein M	1.77959	0.000312442
F1LMB4	Tex12	Protein Bco2	1.77199	0.0176849
B0BNA5	Cotl1	Coactosin-like protein	1.77191	0.000258436
B5DEZ6	Gnpda2	Glucosamine-6-phosphate isomerase	1.76575	0.020641
Q6IRG7	Cldn11	Claudin	1.75712	0.00420081
P85515	Actr1a	Alpha-centractin	1.75304	0.00615043
D3ZCZ9	LOC100912599	NADH dehydrogenase [ubiquinone] iron-sulfur protein 6, mitochondrial	1.75083	0.0230546
P43138	Apex1	DNA-(apurinic or apyrimidinic site) lyase	1.74441	0.0129066
D3ZYX8	Cox7a2l	Cytochrome c oxidase subunit VIIa polypeptide 2 like (Predicted), isoform CRA_e	1.7425	0.0145275
D4A2G9	Ranbp1	Protein Ranbp1	1.74165	0.00818738
G3V7B6	Ptpmt1	Phosphatidylglycerophosphatase and protein-tyrosine phosphatase 1	1.73991	0.0231946
P07936	Gap43	Neuromodulin	1.73513	0.0247257
P21588	Nt5e	5'-nucleotidase	1.72776	0.0312845
P05370	G6pdx	Glucose-6-phosphate 1-dehydrogenase	1.72607	0.00212212
P32089	Slc25a1	Tricarboxylate transport protein, mitochondrial	1.71332	0.0156721
A0A096MK30	Msn	Moesin	1.71157	0.00511491
Q05175	Basp1	Brain acid soluble protein 1	1.69992	0.0145665
Q68FZ8	Pccb	Propionyl coenzyme A carboxylase, beta polypeptide	1.69741	0.0298161
B0BNK1	Rab5c	Protein Rab5c	1.69325	0.000922434
P36972	Aprt	Adenine phosphoribosyltransferase	1.68921	0.00233627
G3V6I1	Llgl1	Lethal(2) giant larvae protein homolog 1	1.68261	0.00333223
G3V734	Decr1	2,4-dienoyl CoA reductase 1, mitochondrial, isoform CRA_a	1.68206	0.018124
D3Z956	Rlbp1	Protein Rlbp1	1.68091	0.0170518
A0A096MJM1	Rhog	Protein Rhog (Fragment)	1.67946	0.0213541
P09895	Rpl5	60S ribosomal protein L5	1.67932	0.0118934
B0K020	Cisd1	CDGSH iron-sulfur domain-containing protein 1	1.67888	0.00252883
Q9Z1B2	Gstm5	Glutathione S-transferase Mu 5	1.67818	0.0271626
Q6JE36	Ndrg1	Protein NDRG1	1.67815	0.015774
D4A5I9	Myo6	Protein Myo6	1.67772	0.0036381
Q07205	Eif5	Eukaryotic translation initiation factor 5	1.67387	0.016464
G3V852	Tln1	Protein Tln1	1.66794	0.0261985
D4A3D4	Abhd3	Abhydrolase domain containing 3 (Predicted)	1.66706	0.000282291
Q5U2U2	Crkl	Crk-like protein	1.65664	0.00492008
B4F795	Slc44a2	Choline transporter-like protein 2	1.65205	0.019121
P60123	Ruvbl1	RuvB-like 1	1.65108	0.0114874
A0A0G2JUC7	Dctn2	Dynactin subunit 2	1.64853	0.00635333
A0A0G2JSZ5	Pdia6	Protein disulfide-isomerase A6	1.64808	0.00226941
E9PU13	Snx4	Protein Snx4	1.64693	0.0255747
M0RAM5	Gpx1	Glutathione peroxidase	1.64588	0.0052938
A0A0G2K757	Rpn2	Dolichyl-diphosphooligosaccharide--protein glycosyltransferase subunit 2	1.6433	0.000564526
Q3ZB99	Tjp2	Protein Tjp2	1.64168	0.0393197
B5DES1	Rpl23a	60S ribosomal protein L23a	1.63964	0.0409595
Q62667	Mvp	Major vault protein	1.63707	0.0282986
A0A0G2JXG3	Tmem30a	Cell cycle control protein 50A	1.63398	0.0114262
G3V6P7	Myh9	Myosin, heavy polypeptide 9, non-muscle	1.63134	0.00381932
Q6AY58	Bcap31	B-cell receptor-associated protein 31	1.63061	0.00771709
F7F9U6	Plec	Plectin	1.62958	0.00760655
D3ZDT1	Epb41l2	Protein Epb41l2	1.62937	0.00270301
P27867	Sord	Sorbitol dehydrogenase	1.62685	0.0234027
O35244	Prdx6	Peroxiredoxin-6	1.62591	0.00304474
P68182	Prkacb	cAMP-dependent protein kinase catalytic subunit beta	1.62429	0.0195471
M0RDC5	Dbi	Acyl-CoA-binding protein	1.61867	0.0396325
F1LNF0	Myh14	Protein Myh14	1.61344	0.0170747
F1MAQ5	Map2	Microtubule-associated protein	1.60823	0.0225471
Q6AXX5	Rdh11	Protein Rdh11	1.60422	0.0294566
Q4V8H5	Dnpep	Aspartyl aminopeptidase	1.60179	0.00831917
Q02874	H2afy	Core histone macro-H2A.1	1.60123	0.00233332
B4F7E2	Arsb	Arylsulfatase B	1.59988	0.0185751
Q4V898	Rbmx	RNA-binding motif protein, X chromosome	1.59644	0.0133741
D3ZWT8	Atp5h	ATP synthase subunit d, mitochondrial	1.59612	0.00695234
P21816	Cdo1	Cysteine dioxygenase type 1	1.59013	0.0405489
P29066	Arrb1	Beta-arrestin-1	1.58342	0.0052821
Q9JJP9	Ubqln1	Ubiquilin-1	1.58216	0.0467537
Q6AYE2	Sh3glb1	Endophilin-B1	1.58123	0.049098
P11608	Mt-atp8	ATP synthase protein 8	1.57786	0.0310788
Q64428	Hadha	Trifunctional enzyme subunit alpha, mitochondrial	1.57781	0.000112424
Q5I0D7	Pepd	Xaa-Pro dipeptidase	1.57604	0.0375061
A0A0G2K3Z9		Uncharacterized protein	1.56911	0.0236254
B2GUV5	Atp6v1g1	ATPase, H transporting, lysosomal V1 subunit G1	1.56809	0.0152105
P29419	Atp5i	ATP synthase subunit e, mitochondrial	1.56779	0.0281899
Q5U211	Snx3	Sorting nexin-3	1.56518	0.00595008
F7EL36	Anp32a	Acidic leucine-rich nuclear phosphoprotein 32 family member A	1.55957	0.00342057
Q5XFX0	Tagln2	Transgelin-2	1.55914	0.031409
Q6URK4-2	Hnrnpa3	Isoform 2 of Heterogeneous nuclear ribonucleoprotein A3	1.5583	0.00854701
Q99N27	Snx1	Sorting nexin-1	1.55485	0.0227004
A0A0G2K0P8	Slc44a1	CDW92 antigen, isoform CRA_b	1.55449	0.0307009
P27274	Cd59	CD59 glycoprotein	1.5536	0.0444484
P61980	Hnrnpk	Heterogeneous nuclear ribonucleoprotein K	1.55324	0.000689802
A0A0G2JX74	Mtor	Serine/threonine-protein kinase mTOR	1.54975	0.034704
P47875	Csrp1	Cysteine and glycine-rich protein 1	1.54951	0.0346472
F1MA59	Col4a1	Protein Col4a1	1.54948	0.033068
A0A0G2K890	Ezr	Ezrin	1.54642	0.0221629
P63039	Hspd1	60 kDa heat shock protein, mitochondrial	1.54398	0.0436715
A0A0G2K6P4	Hmg1l1	Protein Hmg1l1	1.54389	0.0363806
P62870	Tceb2	Transcription elongation factor B polypeptide 2	1.54071	0.0253742
F1M8K0	Dag1	Protein Dag1	1.54049	0.00736553
G3V7S0	Folh1	Folate hydrolase	1.54028	0.0143306
D3ZPR0	Cse1l	Chromosome segregation 1-like (S. cerevisiae) (Predicted)	1.53754	0.01551
Q3KRE8	Tubb2b	Tubulin beta-2B chain	1.53114	0.0464955
F1LTJ5	Hspg2	Uncharacterized protein	1.53113	0.0284627
D3ZWL6	Ahcyl2	Adenosylhomocysteinase	1.52908	0.00872959
P09456	Prkar1a	cAMP-dependent protein kinase type I-alpha regulatory subunit	1.52902	0.0133933
F1LNG7	Gna13	Guanine nucleotide-binding protein subunit alpha-13	1.51839	0.0083667
Q66H15	Rmdn3	Regulator of microtubule dynamics protein 3	1.51671	0.00911104
B2RYU2	Rpl12	Protein LOC102555453	1.5165	0.0196865
P81795	Eif2s3	Eukaryotic translation initiation factor 2 subunit 3	1.51567	0.0137876
Q60587	Hadhb	Trifunctional enzyme subunit beta, mitochondrial	1.51132	0.00282805
A0A0G2KAL9	LOC102556337	Mitochondrial fission factor	1.5063	0.00188749
F1LZB7	Frmd4b	Protein Frmd4b	1.50586	0.0320956
G3V7I5	Aldh1b1	Aldehyde dehydrogenase X, mitochondrial	1.50544	0.00560985
F1LPH3	Pam	Peptidyl-glycine alpha-amidating monooxygenase	1.50495	0.0436747
B0BN81	Rps5	40S ribosomal protein S5	1.5036	0.019556
G3V6S2	Aco1	Aconitate hydratase	1.50027	0.00200825
Significantly Reduced Proteins
Q5U3Z5	Bri3bp	Bri3 binding protein	0.664254	0.0489669
A0A0G2K5X6	Ntrk2	Tyrosine-protein kinase receptor	0.657141	0.0151804
Q5U2N3	Pitpnm1	Membrane-associated phosphatidylinositol transfer protein 1	0.652754	0.00583828
P0C6S7	Anks1b	Ankyrin repeat and sterile alpha motif domain-containing protein 1B	0.652112	0.017392
F1LRI7	Aak1	AP2-associated protein kinase 1	0.650784	0.0403794
P62483	Kcnab2	Voltage-gated potassium channel subunit beta-2	0.648784	0.0029595
Q9Z252	Lin7b	Protein lin-7 homolog B	0.638248	0.0121342
P63055	Pcp4	Purkinje cell protein 4	0.637452	0.0275492
P62813	Gabra1	Gamma-aminobutyric acid receptor subunit alpha-1	0.636094	0.00326741
Q8K3P6	Slc25a25	Calcium-binding mitochondrial carrier protein SCaMC-2	0.634605	0.0155077
O88871	Gabbr2	Gamma-aminobutyric acid type B receptor subunit 2	0.620172	0.0217871
P03994	Hapln1	Hyaluronan and proteoglycan link protein 1	0.606145	0.00531371
Q99MZ4	Ggt7	Gamma-glutamyltransferase 7	0.604221	0.0192525
A0A096MJ42	Dlg3	Disks large homolog 3	0.593968	0.00361649
D4A8C5	Plcb4	Phosphoinositide phospholipase C	0.577248	0.0114364
E9PT82	Strn3	Striatin-3	0.57182	0.040583
O54783	Chkb	Choline/ethanolamine kinase	0.564749	0.0321444
F1M378	Unc13a	Protein unc-13 homolog A	0.564072	0.04973
P63138	Gabrb2	Gamma-aminobutyric acid receptor subunit beta-2	0.556729	0.00432328
D3Z9H2	Hapln4	Hyaluronan and proteoglycan link protein 4 (Predicted)	0.538028	0.0472225
D3ZT36	Adam23	Protein Adam23	0.530129	0.0017002
M0RBE5	Nrn1	Neuritin	0.49384	0.037283
Q76IJ9	Elavl3	ELAV-like protein	0.491484	0.0311354
D3ZZN3	Acss1	Acetyl-coenzyme A synthetase	0.490484	0.0129508
Q63881	Kcnd2	Potassium voltage-gated channel subfamily D member 2	0.488919	0.000529519
P61212	Arl1	ADP-ribosylation factor-like protein 1	0.482623	0.0402344
A0A0G2K478	Dguok	Deoxyguanosine kinase (Predicted), isoform CRA_b	0.468237	0.0220056
B1WC67	Slc25a24	Protein Slc25a24	0.464339	0.0242822
Q63450	Camk1	Calcium/calmodulin-dependent protein kinase type 1	0.455802	0.0345932
Q68FW7	Tars2	Threonine--tRNA ligase, mitochondrial	0.447402	0.0181091
D3ZY50	Atpaf1	ATP synthase mitochondrial F1 complex assembly factor 1 (Predicted), isoform CRA_a	0.375206	0.0465768
A0A0G2JWA5	Slmap	Sarcolemmal membrane-associated protein	0.360484	0.0399328
B5DF46	Pmm2	Phosphomannomutase	0.348443	0.0420097
A0A0G2JYD8	Capn5	Calpain-5	0.334976	0.0356725
E9PTE1	Son	Protein Son	0.295612	0.00340476
D3Z955	Pgm2l1	Protein Pgm2l1	0.288171	0.00132937
D4A9H7	Spata2L	Protein Spata2L	0.256548	0.00105667
Q568Y7	Olfm2	Noelin-2	0.133261	0.00842994
P28471	Gabra4	Gamma-aminobutyric acid receptor subunit alpha-4	0.129138	0.0130565
Q5YLM1	Dagla	Sn1-specific diacylglycerol lipase alpha	0.119952	0.0108702
Q5RK00	Mrpl46	39S ribosomal protein L46, mitochondrial	0.0711477	0.042592
O35820	Dnph1	2'-deoxynucleoside 5'-phosphate N-hydrolase 1	0.0137606	0.0365333
